# Supplementary material for: Integrated Single‐Cell RNA‐seq and ATAC‐seq Reveals Heterogeneous Differentiation of CD4+ Naive T Cell Subsets is Associated with Response to Antidepressant Treatment in Major Depressive Disorder
Source: Adv Sci (Weinh). 2024 Jun 13;11(30):2308393. doi: 10.1002/advs.202308393 (PMC11321657; doi:10.1002/advs.202308393)
Supplement: Supplementary file 2 — Supporting Information [file ADVS-11-2308393-s002.xlsx]

## Sheet: pbmc.markers.sig
Marker genes detected in each cell type
p_val	avg_log2FC	pct.1	pct.2	p_val_adj	cluster	gene
0	1.97524	0.657	0.062	0	Naive.T	CCR7
0	1.63349	0.93	0.4	0	Naive.T	LDHB
0	1.53732	0.514	0.053	0	Naive.T	LEF1
0	1.37995	0.667	0.175	0	Naive.T	PIK3IP1
0	1.28629	0.703	0.236	0	Naive.T	NOSIP
0	1.17733	0.588	0.155	0	Naive.T	TCF7
0	1.17263	0.521	0.11	0	Naive.T	CD27
0	1.14682	0.356	0.034	0	Naive.T	MAL
0	1.13346	0.417	0.075	0	Naive.T	PRKCQ-AS1
0	1.10854	0.969	0.682	0	Naive.T	NPM1
0	1.10129	0.908	0.538	0	Naive.T	EIF3E
0	1.07725	0.739	0.233	0	Naive.T	IL7R
0	1.0618	0.345	0.039	0	Naive.T	TRABD2A
0	1.06032	0.931	0.403	0	Naive.T	LTB
0	1.05854	0.922	0.568	0	Naive.T	TMEM66
0	1.04654	0.387	0.067	0	Naive.T	RCAN3
0	1.03558	0.961	0.692	0	Naive.T	EEF1B2
0	1.02352	0.58	0.202	0	Naive.T	RGS10
0	0.998526	0.637	0.283	0	Naive.T	SNHG8
0	0.987602	0.354	0.077	0	Naive.T	MYC
0	0.933875	0.705	0.285	0	Naive.T	SELL
0	0.919704	0.661	0.3	0	Naive.T	C6orf48
0	0.908857	0.588	0.233	0	Naive.T	LEPROTL1
0	0.900703	0.315	0.049	0	Naive.T	ACTN1
0	0.879912	0.328	0.061	0	Naive.T	CAMK4
0	0.862276	0.307	0.053	0	Naive.T	OXNAD1
0	0.855143	0.24	0.021	0	Naive.T	NELL2
0	0.854589	0.303	0.06	0	Naive.T	SH3YL1
0	0.848418	0.326	0.067	0	Naive.T	LDLRAP1
0	0.841249	0.641	0.286	0	Naive.T	TMEM123
0	0.822809	0.593	0.272	0	Naive.T	EEF1G
0	0.792103	0.427	0.14	0	Naive.T	NUCB2
0	0.774927	0.226	0.025	0	Naive.T	NGFRAP1
0	0.771773	0.92	0.649	0	Naive.T	GLTSCR2
0	0.756413	0.306	0.089	0	Naive.T	TRAT1
0	0.741258	0.611	0.285	0	Naive.T	FOXP1
0	0.714369	0.255	0.059	0	Naive.T	RGCC
0	0.690251	0.608	0.317	0	Naive.T	ST13
0	0.684567	0.302	0.126	0	Naive.T	CD8B
0	0.677057	0.202	0.026	0	Naive.T	C14orf64
0	0.675218	0.951	0.733	0	Naive.T	EEF2
0	0.67105	0.245	0.051	0	Naive.T	IL6ST
0	0.669421	0.467	0.211	0	Naive.T	NDFIP1
0	0.659751	0.345	0.111	0	Naive.T	SATB1
0	0.653191	0.767	0.374	0	Naive.T	CD3E
0	0.64737	0.285	0.081	0	Naive.T	FLT3LG
0	0.622631	0.73	0.443	0	Naive.T	EIF3H
0	0.611596	0.405	0.157	0	Naive.T	LINC00861
0	0.597842	0.409	0.169	0	Naive.T	GIMAP5
0	0.593282	0.208	0.047	0	Naive.T	SUSD3
0	0.586008	0.369	0.15	0	Naive.T	SVIP
0	0.583128	0.969	0.783	0	Naive.T	PABPC1
0	0.57407	0.683	0.409	0	Naive.T	EIF3L
0	0.572192	0.239	0.067	0	Naive.T	CHMP7
0	0.570815	0.561	0.308	0	Naive.T	RSL1D1
0	0.569292	0.259	0.075	0	Naive.T	DGKA
0	0.567666	0.316	0.119	0	Naive.T	HSPB1
0	0.563568	0.362	0.13	0	Naive.T	BCL11B
0	0.563277	0.991	0.879	0	Naive.T	GNB2L1
0	0.561822	0.911	0.685	0	Naive.T	TOMM7
0	0.546667	0.373	0.158	0	Naive.T	OCIAD2
0	0.538121	0.258	0.08	0	Naive.T	STMN3
0	0.536297	0.604	0.279	0	Naive.T	CD3G
0	0.529428	0.61	0.361	0	Naive.T	EIF4B
0	0.522462	0.75	0.493	0	Naive.T	CCNI
0	0.517636	0.428	0.209	0	Naive.T	CCDC109B
0	0.514448	0.508	0.279	0	Naive.T	EIF2S3
0	0.513215	0.276	0.098	0	Naive.T	TNFRSF25
0	0.512998	0.232	0.071	0	Naive.T	ATP6V0E2
0	0.512083	0.493	0.256	0	Naive.T	SNORA76
0	0.511789	0.265	0.103	0	Naive.T	PIM2
0	0.509843	0.49	0.256	0	Naive.T	GYPC
0	0.508998	0.879	0.644	0	Naive.T	COMMD6
0	0.503124	0.827	0.569	0	Naive.T	HINT1
0	0.502602	0.706	0.412	0	Naive.T	GIMAP7
0	0.491038	0.352	0.151	0	Naive.T	RHOH
0	0.490687	0.969	0.822	0	Naive.T	HNRNPA1
0	0.488111	0.202	0.054	0	Naive.T	ABLIM1
0	0.481834	0.763	0.487	0	Naive.T	HSPA8
0	0.478642	0.976	0.837	0	Naive.T	EEF1D
0	0.477682	0.467	0.237	0	Naive.T	LBH
0	0.476273	0.382	0.173	0	Naive.T	MGAT4A
0	0.472592	0.441	0.227	0	Naive.T	PSIP1
0	0.469961	0.208	0.053	0	Naive.T	APBA2
0	0.469936	0.301	0.121	0	Naive.T	FAIM3
0	0.464403	0.511	0.297	0	Naive.T	CMPK1
0	0.457912	0.711	0.452	0	Naive.T	FYB
0	0.457337	0.976	0.848	0	Naive.T	NACA
0	0.44819	0.29	0.13	0	Naive.T	CCNG1
0	0.446017	0.44	0.236	0	Naive.T	PPP1R2
0	0.438516	0.951	0.777	0	Naive.T	BTF3
0	0.435179	0.359	0.178	0	Naive.T	ITM2A
0	0.431709	0.93	0.74	0	Naive.T	COX7C
0	0.431491	0.53	0.333	0	Naive.T	SMDT1
0	0.430036	0.345	0.175	0	Naive.T	PPA1
0	0.429915	0.554	0.339	0	Naive.T	ANP32B
0	0.42706	0.241	0.097	0	Naive.T	ATF7IP2
0	0.421663	0.325	0.165	0	Naive.T	EIF2A
0	0.418765	0.478	0.267	0	Naive.T	C12orf57
0	0.418409	0.958	0.769	0	Naive.T	BTG1
0	0.417921	0.431	0.243	0	Naive.T	FBL
0	0.416011	0.479	0.266	0	Naive.T	2006-09-01
0	0.408339	0.305	0.133	0	Naive.T	CD6
0	0.403865	0.518	0.32	0	Naive.T	EIF3D
0	0.402247	0.545	0.342	0	Naive.T	UXT
0	0.400604	0.5	0.263	0	Naive.T	LAT
0	0.39846	0.87	0.675	0	Naive.T	SRSF5
0	0.395468	0.228	0.093	0	Naive.T	GRAMD1A
0	0.3935	0.698	0.447	0	Naive.T	TRAF3IP3
0	0.390359	0.778	0.52	0	Naive.T	NAP1L1
0	0.388661	0.322	0.164	0	Naive.T	GIMAP1
0	0.37942	0.207	0.082	0	Naive.T	AL592284.1
0	0.377887	0.655	0.367	0	Naive.T	LCK
0	0.37498	0.932	0.759	0	Naive.T	UQCRB
0	0.371307	0.827	0.425	0	Naive.T	CD3D
0	0.367595	0.438	0.254	0	Naive.T	PEBP1
0	0.359494	0.314	0.173	0	Naive.T	HSPD1
0	0.354678	0.703	0.487	0	Naive.T	EIF3F
0	0.354677	0.812	0.543	0	Naive.T	EVL
0	0.354452	0.357	0.198	0	Naive.T	ATP1A1
0	0.349974	0.366	0.208	0	Naive.T	LSM5
0	0.344464	0.785	0.564	0	Naive.T	EIF4A2
0	0.344145	0.7	0.484	0	Naive.T	HSP90AB1
0	0.342051	0.592	0.384	0	Naive.T	SOD1
0	0.341109	0.202	0.083	0	Naive.T	NMT2
0	0.337758	0.218	0.095	0	Naive.T	ILF3-AS1
0	0.335441	0.223	0.088	0	Naive.T	ITK
0	0.333181	0.585	0.386	0	Naive.T	ANAPC16
0	0.33289	0.359	0.209	0	Naive.T	C1QBP
0	0.332256	0.21	0.089	0	Naive.T	TMEM63A
0	0.33184	0.51	0.288	0	Naive.T	AAK1
0	0.330413	0.634	0.411	0	Naive.T	HMGN1
0	0.329701	0.455	0.264	0	Naive.T	GCC2
0	0.329551	0.203	0.09	0	Naive.T	IMPDH2
0	0.32952	0.231	0.086	0	Naive.T	TXK
0	0.327082	0.647	0.438	0	Naive.T	ZFAS1
0	0.325553	0.389	0.225	0	Naive.T	TTC3
0	0.3243	0.217	0.099	0	Naive.T	CRLF3
0	0.323388	0.369	0.209	0	Naive.T	PRDX2
0	0.323227	0.93	0.767	0	Naive.T	COX4I1
0	0.316714	0.409	0.243	0	Naive.T	CYTIP
0	0.312642	0.72	0.476	0	Naive.T	AES
0	0.31151	0.391	0.221	0	Naive.T	RBL2
0	0.311423	0.37	0.207	0	Naive.T	TSTD1
0	0.300686	0.591	0.406	0	Naive.T	ATP5O
0	0.293482	0.259	0.142	0	Naive.T	ALKBH7
0	0.291945	0.465	0.284	0	Naive.T	PRMT2
0	0.291003	0.232	0.117	0	Naive.T	EPB41L4A-AS1
0	0.286804	0.221	0.111	0	Naive.T	SUCLG2
0	0.280591	0.735	0.534	0	Naive.T	SNRPD2
0	0.279054	0.318	0.177	0	Naive.T	SNHG7
0	0.277456	0.297	0.172	0	Naive.T	APEX1
0	0.27482	0.394	0.241	0	Naive.T	MZT2A
0	0.272876	0.507	0.336	0	Naive.T	UBE2D2
0	0.262595	0.424	0.262	0	Naive.T	ETS1
0	0.261584	0.212	0.103	0	Naive.T	ANXA2R
0	0.251127	0.323	0.191	0	Naive.T	CYLD
0	0.249715	0.523	0.357	0	Naive.T	CSDE1
0	0.243846	0.343	0.201	0	Naive.T	ZC3HAV1
0	0.243513	0.426	0.278	0	Naive.T	CALM3
0	0.241909	0.365	0.229	0	Naive.T	TNFAIP8
0	0.241043	0.264	0.15	0	Naive.T	TMEM243
0	0.223474	0.208	0.107	0	Naive.T	CHD3
0	0.221138	0.638	0.35	0	Naive.T	CD7
0	0.212764	0.515	0.331	0	Naive.T	ATM
0	0.212133	0.469	0.295	0	Naive.T	ISG20
0	0.200238	0.563	0.364	0	Naive.T	ACAP1
5.70089e-307	0.236379	0.263	0.151	1.01282e-302	Naive.T	PIM1
3.70434e-303	0.204923	0.422	0.273	6.58114e-299	Naive.T	ADD3
1.15225e-291	0.248521	0.249	0.145	2.04709e-287	Naive.T	NECAP2
3.44986e-290	0.231758	0.725	0.54	6.12903e-286	Naive.T	SKP1
1.20635e-286	0.239223	0.281	0.17	2.1432e-282	Naive.T	CLNS1A
2.25885e-286	0.20291	0.292	0.175	4.01308e-282	Naive.T	NAP1L4
3.43685e-281	0.221701	0.267	0.157	6.10592e-277	Naive.T	DNAJB1
2.21028e-278	0.236737	0.301	0.186	3.92679e-274	Naive.T	CCT3
7.79285e-267	0.231721	0.553	0.393	1.38448e-262	Naive.T	RSL24D1
1.7308e-265	0.20448	0.496	0.344	3.07494e-261	Naive.T	RBMX
5.18562e-261	0.202359	0.536	0.376	9.21278e-257	Naive.T	NDUFS5
1.67318e-251	0.202196	0.711	0.528	2.97258e-247	Naive.T	ATP6V1G1
6.63811e-251	0.202021	0.261	0.158	1.17933e-246	Naive.T	MFNG
1.60833e-230	0.200185	0.754	0.578	2.85737e-226	Naive.T	COX6C
5.11375e-199	0.200705	0.329	0.223	9.08508e-195	Naive.T	PRDX6
0	1.69593	0.82	0.238	0	CD4+ Tm	IL7R
0	1.59501	0.954	0.414	0	CD4+ Tm	LTB
0	1.37549	0.892	0.416	0	CD4+ Tm	LDHB
0	1.29895	0.503	0.113	0	CD4+ Tm	GPR183
0	1.15054	0.434	0.082	0	CD4+ Tm	TRAT1
0	0.978276	0.311	0.045	0	CD4+ Tm	AQP3
0	0.974625	0.403	0.09	0	CD4+ Tm	TNFRSF25
0	0.859186	0.583	0.257	0	CD4+ Tm	NOSIP
0	0.858673	0.281	0.048	0	CD4+ Tm	MAL
0	0.846821	0.339	0.079	0	CD4+ Tm	RCAN3
0	0.831278	0.403	0.13	0	CD4+ Tm	CD27
0	0.790514	0.576	0.29	0	CD4+ Tm	ITGB1
0	0.747682	0.974	0.59	0	CD4+ Tm	IL32
0	0.738712	0.445	0.174	0	CD4+ Tm	ITM2A
0	0.731877	0.35	0.117	0	CD4+ Tm	TRADD
0	0.726777	0.292	0.089	0	CD4+ Tm	MYC
0	0.726022	0.264	0.062	0	CD4+ Tm	RGCC
0	0.719875	0.461	0.176	0	CD4+ Tm	TCF7
0	0.704191	0.204	0.026	0	CD4+ Tm	CD40LG
0	0.703802	0.604	0.298	0	CD4+ Tm	TMEM123
0	0.683587	0.298	0.083	0	CD4+ Tm	LEF1
0	0.679732	0.414	0.154	0	CD4+ Tm	PBXIP1
0	0.667961	0.853	0.573	0	CD4+ Tm	HINT1
0	0.657217	0.21	0.036	0	CD4+ Tm	INPP4B
0	0.652142	0.477	0.203	0	CD4+ Tm	PIK3IP1
0	0.641615	0.857	0.582	0	CD4+ Tm	TMEM66
0	0.638822	0.42	0.174	0	CD4+ Tm	GIMAP5
0	0.628919	0.247	0.069	0	CD4+ Tm	GATA3
0	0.607391	0.774	0.493	0	CD4+ Tm	HSPA8
0	0.605603	0.451	0.2	0	CD4+ Tm	ARHGAP15
0	0.600426	0.26	0.074	0	CD4+ Tm	CAMK4
0	0.597406	0.707	0.445	0	CD4+ Tm	GSTK1
0	0.592004	0.302	0.107	0	CD4+ Tm	TTC39C
0	0.589049	0.7	0.353	0	CD4+ Tm	CD2
0	0.582297	0.425	0.203	0	CD4+ Tm	PLP2
0	0.578502	0.924	0.693	0	CD4+ Tm	NPM1
0	0.574239	0.62	0.286	0	CD4+ Tm	CD3G
0	0.572662	0.751	0.384	0	CD4+ Tm	CD3E
0	0.572388	0.495	0.25	0	CD4+ Tm	LEPROTL1
0	0.568888	0.299	0.125	0	CD4+ Tm	CORO1B
0	0.567897	0.353	0.133	0	CD4+ Tm	BIRC3
0	0.565056	0.697	0.42	0	CD4+ Tm	GIMAP7
0	0.559924	0.822	0.554	0	CD4+ Tm	EIF3E
0	0.558122	0.271	0.087	0	CD4+ Tm	FLT3LG
0	0.557699	0.283	0.095	0	CD4+ Tm	PRKCQ-AS1
0	0.552621	0.206	0.051	0	CD4+ Tm	SUSD3
0	0.535343	0.273	0.106	0	CD4+ Tm	PIM2
0	0.523071	0.849	0.432	0	CD4+ Tm	CD3D
0	0.520436	0.929	0.74	0	CD4+ Tm	EEF2
0	0.51098	0.248	0.084	0	CD4+ Tm	SIT1
0	0.510939	0.247	0.08	0	CD4+ Tm	DGKA
0	0.502421	0.254	0.109	0	CD4+ Tm	LIMS1
0	0.501631	0.362	0.169	0	CD4+ Tm	TAGAP
0	0.496295	0.219	0.093	0	CD4+ Tm	LPAR6
0	0.495584	0.811	0.585	0	CD4+ Tm	FXYD5
0	0.486092	0.359	0.164	0	CD4+ Tm	OCIAD2
0	0.485873	0.289	0.122	0	CD4+ Tm	ARID5B
0	0.479529	0.828	0.616	0	CD4+ Tm	ZFP36L2
0	0.479034	0.437	0.226	0	CD4+ Tm	TNFAIP8
0	0.477156	0.478	0.255	0	CD4+ Tm	PEBP1
0	0.474682	0.284	0.116	0	CD4+ Tm	PAG1
0	0.470794	0.514	0.302	0	CD4+ Tm	SNHG8
0	0.469477	0.704	0.459	0	CD4+ Tm	FYB
0	0.467338	0.324	0.135	0	CD4+ Tm	CD6
0	0.4553	0.902	0.704	0	CD4+ Tm	EEF1B2
0	0.454675	0.535	0.294	0	CD4+ Tm	ISG20
0	0.449791	0.5	0.288	0	CD4+ Tm	EEF1G
0	0.446305	0.477	0.261	0	CD4+ Tm	ETS1
0	0.444968	0.211	0.074	0	CD4+ Tm	SH3YL1
0	0.44357	0.404	0.216	0	CD4+ Tm	CCDC109B
0	0.442833	0.616	0.387	0	CD4+ Tm	SOD1
0	0.439775	0.52	0.301	0	CD4+ Tm	CMPK1
0	0.437175	0.405	0.21	0	CD4+ Tm	PRDX2
0	0.433988	0.333	0.158	0	CD4+ Tm	SVIP
0	0.432724	0.377	0.19	0	CD4+ Tm	CYLD
0	0.432593	0.873	0.659	0	CD4+ Tm	GLTSCR2
0	0.424639	0.438	0.241	0	CD4+ Tm	PPP1R2
0	0.422666	0.219	0.083	0	CD4+ Tm	LDLRAP1
0	0.415593	0.506	0.268	0	CD4+ Tm	LAT
0	0.402873	0.426	0.233	0	CD4+ Tm	PSIP1
0	0.400075	0.276	0.125	0	CD4+ Tm	CDKN1B
0	0.399627	0.66	0.373	0	CD4+ Tm	LCK
0	0.397292	0.433	0.241	0	CD4+ Tm	MZT2A
0	0.395989	0.697	0.453	0	CD4+ Tm	TRAF3IP3
0	0.387232	0.298	0.134	0	CD4+ Tm	OPTN
0	0.386732	0.815	0.55	0	CD4+ Tm	EVL
0	0.386689	0.717	0.502	0	CD4+ Tm	CCNI
0	0.3865	0.326	0.158	0	CD4+ Tm	RHOH
0	0.385421	0.225	0.09	0	CD4+ Tm	TMEM63A
0	0.384246	0.325	0.184	0	CD4+ Tm	CITED2
0	0.37875	0.266	0.128	0	CD4+ Tm	HSPB1
0	0.378562	0.221	0.094	0	CD4+ Tm	CLDND1
0	0.370144	0.311	0.14	0	CD4+ Tm	BCL11B
0	0.369708	0.72	0.482	0	CD4+ Tm	AES
0	0.369435	0.258	0.111	0	CD4+ Tm	CCR7
0	0.357102	0.384	0.19	0	CD4+ Tm	SPOCK2
0	0.355805	0.309	0.156	0	CD4+ Tm	DNAJB1
0	0.354576	0.535	0.349	0	CD4+ Tm	GIMAP4
0	0.353882	0.879	0.693	0	CD4+ Tm	TOMM7
0	0.351162	0.713	0.493	0	CD4+ Tm	CRIP1
0	0.346702	0.204	0.085	0	CD4+ Tm	NMT2
0	0.344797	0.233	0.104	0	CD4+ Tm	RP11-138A9.1
0	0.34434	0.214	0.088	0	CD4+ Tm	STMN3
0	0.340748	0.327	0.18	0	CD4+ Tm	PPA1
0	0.338645	0.849	0.652	0	CD4+ Tm	COMMD6
0	0.333569	0.306	0.15	0	CD4+ Tm	ODF2L
0	0.324935	0.361	0.203	0	CD4+ Tm	ZC3HAV1
0	0.324292	0.767	0.575	0	CD4+ Tm	ANXA1
0	0.322895	0.957	0.827	0	CD4+ Tm	HNRNPA1
0	0.322482	0.984	0.883	0	CD4+ Tm	GNB2L1
0	0.318188	0.65	0.457	0	CD4+ Tm	EIF3H
0	0.317134	0.244	0.126	0	CD4+ Tm	TOB1
0	0.312057	0.985	0.827	0	CD4+ Tm	CD52
0	0.310191	0.378	0.225	0	CD4+ Tm	NDFIP1
0	0.30737	0.5	0.323	0	CD4+ Tm	C6orf48
0	0.306952	0.549	0.369	0	CD4+ Tm	RAN
0	0.306395	0.352	0.202	0	CD4+ Tm	ATP1A1
0	0.304583	0.942	0.789	0	CD4+ Tm	PABPC1
0	0.304255	0.285	0.152	0	CD4+ Tm	PIM1
0	0.304039	0.776	0.57	0	CD4+ Tm	EIF4A2
0	0.304016	0.48	0.304	0	CD4+ Tm	FOXP1
0	0.302314	0.598	0.365	0	CD4+ Tm	ACAP1
0	0.300732	0.213	0.092	0	CD4+ Tm	ITK
0	0.297965	0.744	0.543	0	CD4+ Tm	SKP1
0	0.29659	0.55	0.372	0	CD4+ Tm	EIF4B
0	0.296464	0.418	0.24	0	CD4+ Tm	2001-09-01
0	0.293775	0.368	0.213	0	CD4+ Tm	WHSC1L1
0	0.29338	0.439	0.277	0	CD4+ Tm	ABRACL
0	0.291361	0.254	0.126	0	CD4+ Tm	CD96
0	0.28679	0.287	0.155	0	CD4+ Tm	SLFN5
0	0.284765	0.364	0.212	0	CD4+ Tm	TSTD1
0	0.283953	0.28	0.154	0	CD4+ Tm	TUBA4A
0	0.280874	0.909	0.746	0	CD4+ Tm	COX7C
0	0.277078	0.39	0.229	0	CD4+ Tm	BIN1
0	0.275977	0.231	0.121	0	CD4+ Tm	KIF2A
0	0.273097	0.274	0.142	0	CD4+ Tm	CDC25B
0	0.272516	0.207	0.103	0	CD4+ Tm	ATF7IP2
0	0.262549	0.429	0.241	0	CD4+ Tm	CD69
0	0.259136	0.433	0.271	0	CD4+ Tm	GCC2
0	0.257249	0.254	0.126	0	CD4+ Tm	TC2N
0	0.244585	0.926	0.777	0	CD4+ Tm	BTG1
0	0.242272	0.549	0.365	0	CD4+ Tm	ANKRD12
0	0.230835	0.575	0.354	0	CD4+ Tm	IFITM1
5.40255e-308	0.292783	0.375	0.229	9.59817e-304	CD4+ Tm	RGS10
1.38424e-306	0.231603	0.737	0.53	2.45924e-302	CD4+ Tm	NAP1L1
7.65286e-302	0.262914	0.424	0.268	1.35961e-297	CD4+ Tm	SNORA76
7.67851e-301	0.239481	0.32	0.183	1.36416e-296	CD4+ Tm	MGAT4A
4.3116e-295	0.247409	0.435	0.276	7.65998e-291	CD4+ Tm	ADD3
2.38295e-294	0.289018	0.605	0.423	4.23355e-290	CD4+ Tm	EIF3L
1.20643e-293	0.281922	0.68	0.494	2.14335e-289	CD4+ Tm	EIF3F
6.29349e-291	0.291227	0.491	0.326	1.1181e-286	CD4+ Tm	LDHA
3.64276e-290	0.259419	0.609	0.419	6.47174e-286	CD4+ Tm	HMGN1
5.82822e-289	0.255745	0.357	0.216	1.03544e-284	CD4+ Tm	CRBN
1.58978e-286	0.257683	0.215	0.113	2.8244e-282	CD4+ Tm	SAMSN1
2.30287e-286	0.218511	0.339	0.202	4.09128e-282	CD4+ Tm	PIK3R1
1.33323e-284	0.248185	0.934	0.783	2.36861e-280	CD4+ Tm	BTF3
1.26784e-282	0.269606	0.678	0.491	2.25245e-278	CD4+ Tm	HSP90AB1
2.29839e-282	0.271306	0.664	0.479	4.08332e-278	CD4+ Tm	CNBP
2.71943e-281	0.277704	0.248	0.138	4.83134e-277	CD4+ Tm	CCNG1
4.99158e-281	0.259369	0.225	0.121	8.86804e-277	CD4+ Tm	TLK1
1.42844e-280	0.25134	0.303	0.177	2.53776e-276	CD4+ Tm	NAP1L4
2.82364e-280	0.283688	0.489	0.327	5.01648e-276	CD4+ Tm	EIF3D
4.33462e-279	0.264023	0.252	0.14	7.70088e-275	CD4+ Tm	DCK
5.91331e-279	0.413097	0.758	0.612	1.05056e-274	CD4+ Tm	JUNB
3.8773e-278	0.27992	0.368	0.23	6.8884e-274	CD4+ Tm	CNN2
1.76385e-277	0.237155	0.267	0.152	3.13365e-273	CD4+ Tm	STT3B
1.04903e-272	0.224386	0.961	0.842	1.86371e-268	CD4+ Tm	EEF1D
1.77835e-272	0.228789	0.907	0.739	3.15941e-268	CD4+ Tm	ITM2B
3.42357e-268	0.212812	0.369	0.226	6.08231e-264	CD4+ Tm	RBL2
9.73368e-268	0.242535	0.428	0.275	1.72928e-263	CD4+ Tm	2006-09-01
1.03004e-264	0.254209	0.391	0.248	1.82998e-260	CD4+ Tm	PDCD4
2.23473e-264	0.271696	0.478	0.321	3.97023e-260	CD4+ Tm	RSL1D1
2.23738e-264	0.231722	0.245	0.137	3.97493e-260	CD4+ Tm	TMEM173
3.66496e-263	0.25272	0.527	0.36	6.51116e-259	CD4+ Tm	CSDE1
1.63465e-259	0.247963	0.525	0.358	2.90413e-255	CD4+ Tm	MIF
2.23127e-258	0.201818	0.298	0.176	3.96407e-254	CD4+ Tm	EML4
4.5033e-257	0.262111	0.507	0.348	8.00056e-253	CD4+ Tm	ANP32B
5.65749e-256	0.229876	0.427	0.276	1.00511e-251	CD4+ Tm	C12orf57
3.28968e-255	0.286335	0.497	0.341	5.84444e-251	CD4+ Tm	SMDT1
6.27095e-255	0.203677	0.304	0.18	1.1141e-250	CD4+ Tm	SLC38A1
2.57624e-254	0.232478	0.511	0.344	4.57694e-250	CD4+ Tm	CDC42SE2
2.97769e-249	0.249835	0.513	0.351	5.29016e-245	CD4+ Tm	PTGES3
1.44083e-248	0.245453	0.609	0.435	2.55978e-244	CD4+ Tm	APRT
3.26083e-247	0.245485	0.254	0.147	5.79319e-243	CD4+ Tm	NECAP2
2.66728e-246	0.231823	0.853	0.681	4.73869e-242	CD4+ Tm	SRSF5
2.21186e-238	0.231832	0.431	0.286	3.92959e-234	CD4+ Tm	ELF1
4.37927e-238	0.227938	0.644	0.467	7.78021e-234	CD4+ Tm	ARL6IP5
6.95546e-237	0.208025	0.238	0.135	1.23571e-232	CD4+ Tm	CCDC66
2.29423e-236	0.216726	0.27	0.159	4.07593e-232	CD4+ Tm	ICAM2
1.62412e-233	0.234466	0.284	0.171	2.88541e-229	CD4+ Tm	GIMAP1
2.78028e-231	0.203736	0.249	0.144	4.93944e-227	CD4+ Tm	EPB41
1.06897e-227	0.217141	0.258	0.152	1.89913e-223	CD4+ Tm	ANP32E
9.7345e-223	0.237637	0.293	0.18	1.72943e-218	CD4+ Tm	S1PR4
5.3103e-221	0.225825	0.343	0.22	9.43428e-217	CD4+ Tm	DUT
2.93717e-218	0.222556	0.715	0.54	5.21817e-214	CD4+ Tm	SNRPD2
9.24168e-209	0.204244	0.248	0.148	1.64188e-204	CD4+ Tm	NOP58
3.28267e-206	0.201105	0.265	0.161	5.832e-202	CD4+ Tm	SBDS
4.62221e-205	0.219059	0.333	0.215	8.21182e-201	CD4+ Tm	C1QBP
8.60041e-202	0.219693	0.284	0.179	1.52795e-197	CD4+ Tm	HSPD1
2.70297e-198	0.213271	0.378	0.253	4.8021e-194	CD4+ Tm	TPR
3.53333e-196	0.219667	0.478	0.335	6.27732e-192	CD4+ Tm	ST13
3.34032e-191	0.201295	0.466	0.326	5.93442e-187	CD4+ Tm	NDUFB9
1.08467e-190	0.201875	0.452	0.314	1.92703e-186	CD4+ Tm	DAD1
8.14069e-185	0.204051	0.295	0.19	1.44628e-180	CD4+ Tm	ANXA7
0	2.90516	0.802	0.077	0	CD8+ Tm	GZMK
0	1.92804	0.722	0.207	0	CD8+ Tm	DUSP2
0	1.75562	0.655	0.296	0	CD8+ Tm	KLRB1
0	1.43936	0.678	0.241	0	CD8+ Tm	IL7R
0	1.32676	0.645	0.226	0	CD8+ Tm	LYAR
0	1.15713	0.822	0.521	0	CD8+ Tm	CXCR4
0	1.11098	0.533	0.225	0	CD8+ Tm	CD69
0	1.09817	0.485	0.153	0	CD8+ Tm	KLRG1
0	0.931009	0.972	0.582	0	CD8+ Tm	IL32
0	0.874536	0.399	0.192	0	CD8+ Tm	PIK3R1
0	0.861172	0.82	0.613	0	CD8+ Tm	ZFP36L2
0	0.846069	0.964	0.511	0	CD8+ Tm	CCL5
0	0.841714	0.467	0.235	0	CD8+ Tm	CMC1
0	0.802495	0.437	0.186	0	CD8+ Tm	AC092580.4
0	0.763169	0.319	0.134	0	CD8+ Tm	CD27
0	0.749066	0.811	0.428	0	CD8+ Tm	CD3D
0	0.745146	0.692	0.384	0	CD8+ Tm	CD3E
0	0.737872	0.208	0.051	0	CD8+ Tm	GPR171
0	0.705877	0.485	0.245	0	CD8+ Tm	RORA
0	0.70362	0.382	0.186	0	CD8+ Tm	SPOCK2
0	0.686435	0.294	0.118	0	CD8+ Tm	SH2D1A
0	0.662503	0.269	0.131	0	CD8+ Tm	TNFAIP3
0	0.645785	0.739	0.611	0	CD8+ Tm	JUNB
0	0.634078	0.358	0.173	0	CD8+ Tm	FKBP11
0	0.600686	0.225	0.092	0	CD8+ Tm	NCR3
0	0.586167	0.465	0.259	0	CD8+ Tm	ARL4C
0	0.582236	0.299	0.147	0	CD8+ Tm	ODF2L
0	0.577631	0.27	0.121	0	CD8+ Tm	TC2N
0	0.558804	0.285	0.156	0	CD8+ Tm	DNAJB1
0	0.550549	0.484	0.357	0	CD8+ Tm	DUSP1
0	0.548836	0.314	0.172	0	CD8+ Tm	EML4
0	0.545672	0.515	0.305	0	CD8+ Tm	SYNE2
0	0.542145	0.587	0.358	0	CD8+ Tm	CD2
0	0.541923	0.222	0.099	0	CD8+ Tm	TRAT1
0	0.539197	0.22	0.104	0	CD8+ Tm	TNFRSF25
0	0.530483	0.811	0.425	0	CD8+ Tm	GZMA
0	0.527472	0.392	0.245	0	CD8+ Tm	PDCD4
0	0.525585	0.297	0.141	0	CD8+ Tm	CD8A
0	0.525331	0.898	0.777	0	CD8+ Tm	BTG1
0	0.517203	0.249	0.132	0	CD8+ Tm	CD8B
0	0.498598	0.21	0.101	0	CD8+ Tm	ATF7IP2
0	0.470427	0.565	0.388	0	CD8+ Tm	PPP2R5C
0	0.465265	0.533	0.314	0	CD8+ Tm	GZMM
0	0.454943	0.496	0.293	0	CD8+ Tm	CD3G
0	0.448725	0.417	0.282	0	CD8+ Tm	TERF2IP
0	0.446494	0.238	0.125	0	CD8+ Tm	CD96
0	0.440358	0.281	0.164	0	CD8+ Tm	PBXIP1
0	0.427087	0.595	0.457	0	CD8+ Tm	SRSF7
0	0.425412	0.384	0.269	0	CD8+ Tm	SELK
0	0.419004	0.559	0.379	0	CD8+ Tm	LCK
0	0.411117	0.307	0.194	0	CD8+ Tm	GPR65
0	0.394808	0.383	0.248	0	CD8+ Tm	FYN
0	0.393175	0.654	0.436	0	CD8+ Tm	LTB
0	0.388077	0.847	0.664	0	CD8+ Tm	HCST
0	0.351884	0.513	0.37	0	CD8+ Tm	ACAP1
0	0.348055	0.792	0.591	0	CD8+ Tm	PTPRCAP
0	0.319031	0.388	0.24	0	CD8+ Tm	SAMD3
0	0.276461	0.687	0.38	0	CD8+ Tm	CST7
0	0.256218	0.826	0.71	0	CD8+ Tm	CALM1
3.13571e-306	0.374051	0.391	0.266	5.5709e-302	CD8+ Tm	ETS1
5.98872e-306	0.411893	0.373	0.258	1.06396e-301	CD8+ Tm	LEPROTL1
4.11402e-305	0.358525	0.248	0.147	7.30896e-301	CD8+ Tm	PARP8
1.41568e-279	0.312891	0.348	0.231	2.5151e-275	CD8+ Tm	ALOX5AP
5.77049e-275	0.392326	0.285	0.184	1.02518e-270	CD8+ Tm	GIMAP5
1.38286e-273	0.370105	0.382	0.269	2.45679e-269	CD8+ Tm	GYPC
1.36905e-268	0.365304	0.492	0.384	2.43225e-264	CD8+ Tm	GTF3A
4.40863e-263	0.260991	0.574	0.441	7.83238e-259	CD8+ Tm	IL2RG
1.78652e-260	0.313354	0.559	0.447	3.17392e-256	CD8+ Tm	GUK1
2.99008e-254	0.292391	0.394	0.275	5.31217e-250	CD8+ Tm	LAT
1.68172e-244	0.224917	0.814	0.7	2.98775e-240	CD8+ Tm	NPM1
1.8652e-233	0.271888	0.455	0.34	3.31371e-229	CD8+ Tm	C9orf142
1.57295e-232	0.203983	0.274	0.17	2.79451e-228	CD8+ Tm	MATK
1.92604e-220	0.313754	0.409	0.303	3.42181e-216	CD8+ Tm	ISG20
1.8058e-218	0.268499	0.409	0.3	3.20818e-214	CD8+ Tm	AAK1
3.59685e-211	0.26856	0.686	0.586	6.39016e-207	CD8+ Tm	HINT1
4.09811e-190	0.237681	0.511	0.401	7.2807e-186	CD8+ Tm	RARRES3
0	2.21883	0.783	0.211	0	GZMA+CD8+ Tm	GZMH
0	1.73618	0.921	0.428	0	GZMA+CD8+ Tm	CCL5
0	1.4408	0.627	0.186	0	GZMA+CD8+ Tm	FGFBP2
0	1.40629	0.936	0.47	0	GZMA+CD8+ Tm	NKG7
0	1.35261	0.703	0.383	0	GZMA+CD8+ Tm	CD3D
0	1.3339	0.775	0.368	0	GZMA+CD8+ Tm	GNLY
0	1.23381	0.319	0.1	0	GZMA+CD8+ Tm	CD8A
0	1.22632	0.718	0.302	0	GZMA+CD8+ Tm	CST7
0	1.188	0.874	0.532	0	GZMA+CD8+ Tm	IL32
0	1.12838	0.778	0.353	0	GZMA+CD8+ Tm	GZMA
0	1.10996	0.4	0.144	0	GZMA+CD8+ Tm	AC092580.4
0	1.10279	0.679	0.241	0	GZMA+CD8+ Tm	GZMB
0	1.08132	0.488	0.251	0	GZMA+CD8+ Tm	CD3G
0	1.05474	0.501	0.195	0	GZMA+CD8+ Tm	KLRD1
0	1.04602	0.23	0.064	0	GZMA+CD8+ Tm	PATL2
0	1.04392	0.658	0.312	0	GZMA+CD8+ Tm	CTSW
0	1.03814	0.354	0.128	0	GZMA+CD8+ Tm	KLRG1
0	1.00301	0.456	0.205	0	GZMA+CD8+ Tm	C12orf75
0	0.991066	0.404	0.189	0	GZMA+CD8+ Tm	PYHIN1
0	0.989335	0.543	0.324	0	GZMA+CD8+ Tm	CD2
0	0.988996	0.668	0.275	0	GZMA+CD8+ Tm	PRF1
0	0.984658	0.486	0.269	0	GZMA+CD8+ Tm	SYNE2
0	0.966465	0.271	0.072	0	GZMA+CD8+ Tm	FCRL6
0	0.935058	0.264	0.102	0	GZMA+CD8+ Tm	CD8B
0	0.917011	0.412	0.199	0	GZMA+CD8+ Tm	SAMD3
0	0.893218	0.438	0.269	0	GZMA+CD8+ Tm	ITGB1
0	0.860459	0.316	0.167	0	GZMA+CD8+ Tm	SYNE1
0	0.852163	0.525	0.364	0	GZMA+CD8+ Tm	PPP2R5C
0	0.841127	0.385	0.228	0	GZMA+CD8+ Tm	RORA
0	0.831988	0.584	0.411	0	GZMA+CD8+ Tm	CD99
0	0.817997	0.494	0.28	0	GZMA+CD8+ Tm	GZMM
0	0.807587	0.21	0.061	0	GZMA+CD8+ Tm	GPR56
0	0.79584	0.223	0.071	0	GZMA+CD8+ Tm	LAIR2
0	0.789827	0.566	0.361	0	GZMA+CD8+ Tm	CD3E
0	0.782173	0.225	0.1	0	GZMA+CD8+ Tm	CEP78
0	0.775228	0.383	0.238	0	GZMA+CD8+ Tm	ZAP70
0	0.766984	0.218	0.065	0	GZMA+CD8+ Tm	PRSS23
0	0.766173	0.221	0.081	0	GZMA+CD8+ Tm	TBX21
0	0.747898	0.472	0.2	0	GZMA+CD8+ Tm	CCL4
0	0.745832	0.305	0.159	0	GZMA+CD8+ Tm	CHST12
0	0.743024	0.342	0.207	0	GZMA+CD8+ Tm	SLC9A3R1
0	0.736315	0.267	0.108	0	GZMA+CD8+ Tm	S1PR5
0	0.720479	0.211	0.074	0	GZMA+CD8+ Tm	C1orf21
0	0.69675	0.57	0.422	0	GZMA+CD8+ Tm	MYO1F
0	0.690369	0.422	0.316	0	GZMA+CD8+ Tm	FLNA
0	0.677093	0.511	0.379	0	GZMA+CD8+ Tm	LITAF
0	0.676407	0.292	0.179	0	GZMA+CD8+ Tm	ABHD17A
0	0.675616	0.416	0.209	0	GZMA+CD8+ Tm	HOPX
0	0.673672	0.734	0.567	0	GZMA+CD8+ Tm	PTPRCAP
0	0.673377	0.433	0.323	0	GZMA+CD8+ Tm	C9orf142
0	0.672879	0.389	0.225	0	GZMA+CD8+ Tm	LYAR
0	0.672279	0.302	0.174	0	GZMA+CD8+ Tm	APOBEC3G
0	0.661885	0.765	0.653	0	GZMA+CD8+ Tm	HCST
0	0.650655	0.502	0.36	0	GZMA+CD8+ Tm	LCK
0	0.611966	0.584	0.458	0	GZMA+CD8+ Tm	ID2
0	0.609094	0.327	0.226	0	GZMA+CD8+ Tm	DSTN
0	0.608811	0.362	0.261	0	GZMA+CD8+ Tm	LAT
0	0.597541	0.278	0.145	0	GZMA+CD8+ Tm	MATK
0	0.59309	0.342	0.204	0	GZMA+CD8+ Tm	APMAP
0	0.577893	0.496	0.382	0	GZMA+CD8+ Tm	RARRES3
0	0.572265	0.468	0.338	0	GZMA+CD8+ Tm	IFITM1
0	0.567851	0.532	0.426	0	GZMA+CD8+ Tm	IL2RG
0	0.558954	0.413	0.28	0	GZMA+CD8+ Tm	CD247
0	0.505096	0.403	0.301	0	GZMA+CD8+ Tm	PLEK
0	0.491521	0.316	0.159	0	GZMA+CD8+ Tm	SPON2
0	0.402764	0.406	0.215	0	GZMA+CD8+ Tm	FCGR3A
0	2.45707	0.792	0.102	0	NK	KLRF1
0	2.42487	0.395	0.044	0	NK	MYOM2
0	2.38198	0.931	0.408	0	NK	GNLY
0	2.32287	0.688	0.129	0	NK	SPON2
0	2.3084	0.668	0.107	0	NK	CLIC3
0	2.27514	0.908	0.275	0	NK	GZMB
0	2.24043	0.912	0.3	0	NK	PRF1
0	1.9796	0.998	0.532	0	NK	NKG7
0	1.87032	0.81	0.317	0	NK	CD7
0	1.86717	0.766	0.234	0	NK	FGFBP2
0	1.79653	0.638	0.218	0	NK	CCL4
0	1.78002	0.875	0.333	0	NK	CTSW
0	1.73497	0.676	0.203	0	NK	HOPX
0	1.72105	0.643	0.202	0	NK	CMC1
0	1.69607	0.75	0.206	0	NK	KLRD1
0	1.67468	0.728	0.254	0	NK	CD247
0	1.65005	0.921	0.398	0	NK	GZMA
0	1.63258	0.834	0.259	0	NK	KLRB1
0	1.62136	0.883	0.342	0	NK	CST7
0	1.61185	0.452	0.072	0	NK	IL2RB
0	1.59219	0.707	0.2	0	NK	FCGR3A
0	1.48489	0.305	0.046	0	NK	KLRC1
0	1.46706	0.304	0.029	0	NK	IGFBP7
0	1.37159	0.57	0.192	0	NK	APMAP
0	1.36914	0.298	0.036	0	NK	CD160
0	1.35137	0.719	0.369	0	NK	PLAC8
0	1.31542	0.445	0.106	0	NK	S1PR5
0	1.31227	0.3	0.042	0	NK	XCL2
0	1.28331	0.475	0.137	0	NK	MATK
0	1.2359	0.858	0.552	0	NK	IFITM2
0	1.21962	0.242	0.016	0	NK	AKR1C3
0	1.1583	0.237	0.014	0	NK	SH2D1B
0	1.15285	0.327	0.069	0	NK	TTC38
0	1.14734	0.632	0.334	0	NK	IFITM1
0	1.13735	0.629	0.293	0	NK	GZMM
0	1.10757	0.29	0.085	0	NK	LAIR2
0	1.09918	0.234	0.027	0	NK	CHST2
0	1.08943	0.407	0.141	0	NK	RHOC
0	1.07279	0.362	0.115	0	NK	CD300A
0	1.06947	0.618	0.374	0	NK	JAK1
0	1.05793	0.31	0.075	0	NK	PRSS23
0	1.05405	0.298	0.072	0	NK	TXK
0	1.04089	0.498	0.208	0	NK	PYHIN1
0	1.03277	0.627	0.337	0	NK	CD63
0	1.00621	0.367	0.157	0	NK	DDIT4
0	1.00593	0.436	0.162	0	NK	CHST12
0	1.00582	0.337	0.103	0	NK	CEP78
0	0.993291	0.503	0.219	0	NK	SAMD3
0	0.984335	0.912	0.726	0	NK	UBB
0	0.979718	0.749	0.453	0	NK	ID2
0	0.976462	0.312	0.093	0	NK	HSH2D
0	0.968154	0.714	0.309	0	NK	GZMH
0	0.958523	0.575	0.293	0	NK	EFHD2
0	0.953333	0.285	0.073	0	NK	GPR56
0	0.945943	0.636	0.38	0	NK	RARRES3
0	0.945461	0.303	0.082	0	NK	C1orf21
0	0.943	0.692	0.454	0	NK	RAP1B
0	0.932963	0.36	0.137	0	NK	TPST2
0	0.929882	0.839	0.598	0	NK	ITGB2
0	0.929829	0.31	0.09	0	NK	TBX21
0	0.920475	0.218	0.035	0	NK	PTGDR
0	0.915192	0.824	0.517	0	NK	CCL5
0	0.913701	0.427	0.216	0	NK	ALOX5AP
0	0.908884	0.213	0.034	0	NK	IL18RAP
0	0.90514	0.278	0.081	0	NK	NCR3
0	0.9031	0.411	0.179	0	NK	ABHD17A
0	0.894712	0.537	0.297	0	NK	PLEK
0	0.885991	0.877	0.654	0	NK	HCST
0	0.885148	0.632	0.393	0	NK	BIN2
0	0.881878	0.624	0.383	0	NK	LITAF
0	0.879719	0.496	0.244	0	NK	ZAP70
0	0.872297	0.442	0.236	0	NK	XBP1
0	0.865003	0.253	0.073	0	NK	CXXC5
0	0.840067	0.257	0.09	0	NK	CX3CR1
0	0.836638	0.286	0.107	0	NK	GNPTAB
0	0.835987	0.297	0.099	0	NK	FCRL6
0	0.812437	0.689	0.499	0	NK	RAC2
0	0.809905	0.657	0.425	0	NK	IL2RG
0	0.808355	0.475	0.251	0	NK	ARL4C
0	0.801506	0.382	0.192	0	NK	ARPC5L
0	0.799384	0.324	0.144	0	NK	C5orf56
0	0.793188	0.415	0.225	0	NK	DOK2
0	0.793092	0.374	0.183	0	NK	APOBEC3G
0	0.780678	0.524	0.335	0	NK	CCND3
0	0.779189	0.361	0.171	0	NK	PRKCH
0	0.771141	0.569	0.386	0	NK	PDIA3
0	0.768114	0.828	0.579	0	NK	PTPRCAP
0	0.748941	0.717	0.535	0	NK	2007-09-01
0	0.748723	0.464	0.242	0	NK	C12orf75
0	0.746893	0.331	0.163	0	NK	GNG2
0	0.744177	0.525	0.346	0	NK	FAM49B
0	0.739159	0.237	0.101	0	NK	MAP3K8
0	0.738925	0.422	0.252	0	NK	DHRS7
0	0.72949	0.881	0.639	0	NK	SRGN
0	0.727954	0.459	0.293	0	NK	OSTF1
0	0.723066	0.773	0.335	0	NK	FCER1G
0	0.719456	0.442	0.264	0	NK	STK17A
0	0.716163	0.241	0.097	0	NK	AOAH
0	0.715165	0.286	0.137	0	NK	ABI3
0	0.712611	0.207	0.07	0	NK	TFDP2
0	0.710742	0.858	0.702	0	NK	CALM1
0	0.708529	0.21	0.069	0	NK	SH2D2A
0	0.706591	0.322	0.153	0	NK	RUNX3
0	0.697494	0.341	0.186	0	NK	GPR65
0	0.694851	0.862	0.722	0	NK	ARPC2
0	0.692277	0.921	0.793	0	NK	MYL12A
0	0.69209	0.276	0.133	0	NK	DENND2D
0	0.687669	0.43	0.262	0	NK	MBP
0	0.685928	0.512	0.388	0	NK	EIF3G
0	0.684174	0.357	0.184	0	NK	SYNE1
0	0.68378	0.212	0.077	0	NK	PTPN12
0	0.681738	0.244	0.11	0	NK	UBE2F
0	0.681549	0.539	0.383	0	NK	DBI
0	0.672374	0.395	0.245	0	NK	PPP1R18
0	0.659228	0.363	0.219	0	NK	PIP4K2A
0	0.659012	0.504	0.325	0	NK	SUN2
0	0.658129	0.494	0.365	0	NK	CDC42SE1
0	0.64819	0.36	0.208	0	NK	SPN
0	0.640482	0.735	0.547	0	NK	EVL
0	0.638908	0.381	0.222	0	NK	SLC9A3R1
0	0.637385	0.721	0.552	0	NK	CLIC1
0	0.62835	0.447	0.285	0	NK	CTSC
0	0.626	0.647	0.433	0	NK	MYO1F
0	0.623376	0.523	0.386	0	NK	NDUFB2
0	0.623016	0.253	0.116	0	NK	ADAM8
0	0.622488	0.474	0.304	0	NK	SYNE2
0	0.617201	0.216	0.088	0	NK	SYTL3
0	0.615826	0.537	0.404	0	NK	LY6E
0	0.612236	0.31	0.17	0	NK	PTPN4
0	0.608579	0.31	0.174	0	NK	FKBP11
0	0.605026	0.204	0.087	0	NK	MIB2
0	0.604835	0.238	0.118	0	NK	PTGER2
0	0.604231	0.238	0.111	0	NK	STOM
0	0.604052	0.368	0.262	0	NK	C1orf56
0	0.599711	0.516	0.375	0	NK	IRF1
0	0.598078	0.609	0.434	0	NK	CD99
0	0.591437	0.439	0.313	0	NK	CD164
0	0.590714	0.407	0.271	0	NK	BSG
0	0.588552	0.431	0.315	0	NK	CALR
0	0.588417	0.504	0.379	0	NK	TCF25
0	0.585088	0.239	0.131	0	NK	HDDC2
0	0.579569	0.225	0.098	0	NK	LPCAT1
0	0.57722	0.456	0.327	0	NK	CD47
0	0.576823	0.447	0.315	0	NK	NDUFB7
0	0.574216	0.415	0.286	0	NK	PRMT2
0	0.573834	0.598	0.468	0	NK	CD53
0	0.573181	0.587	0.451	0	NK	PPP1CA
0	0.566067	0.231	0.107	0	NK	STAT4
0	0.561752	0.433	0.3	0	NK	ANXA6
0	0.560607	0.396	0.235	0	NK	FGR
0	0.554552	0.226	0.107	0	NK	PILRB
0	0.552374	0.25	0.131	0	NK	RASSF1
0	0.549266	0.344	0.218	0	NK	SYTL1
0	0.542678	0.203	0.096	0	NK	LAT2
0	0.54155	0.236	0.118	0	NK	TSEN54
0	0.53936	0.422	0.302	0	NK	CLEC2B
0	0.539163	0.394	0.278	0	NK	P4HB
0	0.532041	0.458	0.295	0	NK	CTSD
0	0.531528	0.363	0.242	0	NK	BTN3A2
0	0.530286	0.306	0.204	0	NK	POLR2G
0	0.529496	0.265	0.152	0	NK	SKAP1
0	0.528954	0.36	0.256	0	NK	SELT
0	0.528915	0.72	0.606	0	NK	PSME1
0	0.522477	0.304	0.2	0	NK	CDKN2D
0	0.522053	0.26	0.152	0	NK	MAPK1
0	0.520382	0.467	0.353	0	NK	ARF6
0	0.519777	0.959	0.857	0	NK	CYBA
0	0.519632	0.207	0.106	0	NK	ARID5A
0	0.51754	0.548	0.404	0	NK	TBC1D10C
0	0.516311	0.402	0.297	0	NK	PRDX5
0	0.511459	0.397	0.295	0	NK	HSPA5
0	0.510197	0.553	0.42	0	NK	RNF213
0	0.507227	0.328	0.223	0	NK	TMED9
0	0.506512	0.339	0.229	0	NK	UTRN
0	0.505782	0.227	0.122	0	NK	SH2D1A
0	0.499818	0.31	0.199	0	NK	CD97
0	0.485502	0.363	0.243	0	NK	DUSP2
0	0.484181	0.648	0.544	0	NK	RBM39
0	0.477363	0.559	0.447	0	NK	PSMB9
0	0.467588	0.491	0.386	0	NK	HLA-F
0	0.46484	0.356	0.248	0	NK	FYN
0	0.461195	0.462	0.356	0	NK	MSN
0	0.45654	0.919	0.446	0	NK	TYROBP
0	0.4562	0.342	0.231	0	NK	AKNA
0	0.454488	0.395	0.292	0	NK	WIPF1
0	0.448437	0.257	0.157	0	NK	RP11-640M9.1
0	0.446425	0.455	0.337	0	NK	C9orf142
0	0.431996	0.517	0.416	0	NK	TPI1
0	0.408857	0.596	0.488	0	NK	AES
0	0.374439	0.495	0.382	0	NK	LCK
0	0.343722	0.592	0.46	0	NK	GSTP1
0	0.339206	0.36	0.255	0	NK	RORA
0	4.14655	0.93	0.027	0	B cells	MS4A1
0	3.58133	0.836	0.02	0	B cells	CD79A
0	3.02459	0.805	0.074	0	B cells	CD79B
0	2.96403	0.261	0.015	0	B cells	IGLL5
0	2.71866	0.669	0.009	0	B cells	BANK1
0	2.618	0.391	0.022	0	B cells	IGJ
0	2.57377	0.974	0.681	0	B cells	CD74
0	2.53144	0.361	0.007	0	B cells	TCL1A
0	2.42438	0.949	0.435	0	B cells	HLA-DRA
0	2.34242	0.805	0.158	0	B cells	HLA-DQB1
0	2.16578	0.498	0.006	0	B cells	LINC00926
0	2.0609	0.669	0.093	0	B cells	HLA-DQA1
0	2.00703	0.436	0.003	0	B cells	VPREB3
0	1.87046	0.598	0.125	0	B cells	MEF2C
0	1.86291	0.409	0.011	0	B cells	RALGPS2
0	1.83072	0.895	0.415	0	B cells	LTB
0	1.82767	0.904	0.493	0	B cells	HLA-DPB1
0	1.79508	0.896	0.555	0	B cells	CD37
0	1.77369	0.861	0.387	0	B cells	HLA-DPA1
0	1.77351	0.522	0.115	0	B cells	BIRC3
0	1.76405	0.9	0.414	0	B cells	HLA-DRB1
0	1.7242	0.461	0.056	0	B cells	HVCN1
0	1.70022	0.37	0.016	0	B cells	ADAM28
0	1.67119	0.364	0.003	0	B cells	CD22
0	1.65658	0.313	0.005	0	B cells	FCER2
0	1.63692	0.378	0.003	0	B cells	FCRLA
0	1.58268	0.546	0.115	0	B cells	HLA-DMB
0	1.58012	0.485	0.096	0	B cells	2001-03-01
0	1.56597	0.335	0.007	0	B cells	FAM129C
0	1.55899	0.651	0.177	0	B cells	HLA-DMA
0	1.50356	0.38	0.03	0	B cells	SWAP70
0	1.50219	0.462	0.067	0	B cells	IRF8
0	1.45592	0.312	0.04	0	B cells	PPAPDC1B
0	1.41653	0.297	0.003	0	B cells	CD19
0	1.40821	0.324	0.007	0	B cells	HLA-DOB
0	1.37514	0.305	0.013	0	B cells	P2RX5
0	1.36223	0.345	0.033	0	B cells	EAF2
0	1.33589	0.251	0.002	0	B cells	FCRL2
0	1.31952	0.299	0.006	0	B cells	BLK
0	1.31602	0.317	0.014	0	B cells	GNG7
0	1.31033	0.405	0.109	0	B cells	STX7
0	1.27385	0.77	0.53	0	B cells	CXCR4
0	1.2512	0.276	0.008	0	B cells	SPIB
0	1.2472	0.246	0.062	0	B cells	IL4R
0	1.24073	0.357	0.065	0	B cells	CYB561A3
0	1.23635	0.289	0.022	0	B cells	BCL11A
0	1.22248	0.478	0.147	0	B cells	SNX2
0	1.21121	0.271	0.013	0	B cells	CD40
0	1.21012	0.202	0.013	0	B cells	MZB1
0	1.19882	0.282	0.024	0	B cells	TCF4
0	1.19679	0.257	0.006	0	B cells	BLNK
0	1.18533	0.331	0.06	0	B cells	ORAI2
0	1.16	0.225	0.014	0	B cells	CD72
0	1.14176	0.31	0.025	0	B cells	PDLIM1
0	1.13719	0.362	0.12	0	B cells	TCOF1
0	1.12237	0.206	0.003	0	B cells	KIAA0125
0	1.10845	0.23	0.003	0	B cells	CTA-250D10.23
0	1.10515	0.235	0.042	0	B cells	HLA-DQA2
0	1.08686	0.212	0.002	0	B cells	FCRL1
0	1.0787	0.248	0.025	0	B cells	STRBP
0	1.07227	0.221	0.006	0	B cells	TSPAN13
0	1.06469	0.233	0.002	0	B cells	POU2AF1
0	1.05626	0.233	0.037	0	B cells	SNX29P2
0	1.01365	0.344	0.092	0	B cells	SYPL1
0	1.0034	0.215	0.018	0	B cells	ARHGAP24
0	1.0023	0.202	0.025	0	B cells	ADAM19
0	0.990484	0.241	0.035	0	B cells	SEL1L3
0	0.986648	0.257	0.043	0	B cells	TMEM156
0	0.969119	0.205	0.005	0	B cells	TLR10
0	0.962374	0.251	0.038	0	B cells	QRSL1
0	0.951788	0.215	0.013	0	B cells	FCGR2B
0	0.944819	0.401	0.153	0	B cells	POU2F2
0	0.94338	0.241	0.036	0	B cells	GAPT
0	0.942135	0.357	0.118	0	B cells	FAIM3
0	0.933876	0.203	0.017	0	B cells	CDCA7L
0	0.928079	0.247	0.042	0	B cells	CD82
0	0.92247	0.275	0.062	0	B cells	HHEX
0	0.909589	0.284	0.059	0	B cells	TPD52
0	0.893027	0.273	0.081	0	B cells	SMIM14
0	0.892942	0.314	0.075	0	B cells	CXXC5
0	0.883105	0.294	0.089	0	B cells	TMEM154
0	0.854199	0.249	0.055	0	B cells	PLEKHF2
0	0.849538	0.239	0.048	0	B cells	BTK
0	0.834924	0.254	0.064	0	B cells	GGA2
0	0.830445	0.517	0.202	0	B cells	NCF1
0	0.827076	0.48	0.242	0	B cells	EZR
0	0.818039	0.385	0.173	0	B cells	SNHG7
0	0.813882	0.318	0.122	0	B cells	MBD4
0	0.812804	0.218	0.063	0	B cells	FGD2
0	0.810876	0.472	0.251	0	B cells	SP110
0	0.771365	0.211	0.045	0	B cells	IFT57
0	0.763284	0.22	0.046	0	B cells	CCDC50
0	0.757835	0.21	0.051	0	B cells	ALOX5
0	0.754995	0.243	0.075	0	B cells	ZCCHC7
0	0.750489	0.217	0.06	0	B cells	TRAF5
0	0.742868	0.296	0.12	0	B cells	ARID5B
0	0.737852	0.318	0.104	0	B cells	LY86
0	0.727234	0.489	0.301	0	B cells	FOXP1
0	0.723814	0.322	0.121	0	B cells	FAM26F
0	0.711668	0.276	0.108	0	B cells	PPM1K
0	0.70875	0.272	0.094	0	B cells	SMARCB1
0	0.707476	0.318	0.134	0	B cells	DRAM2
0	0.706364	0.701	0.562	0	B cells	TSC22D3
0	0.70274	0.759	0.629	0	B cells	LAPTM5
0	0.693224	0.233	0.09	0	B cells	NCOA3
0	0.682517	0.37	0.194	0	B cells	REL
0	0.679473	0.85	0.746	0	B cells	EEF2
0	0.679284	0.262	0.115	0	B cells	RP11-220I1.1
0	0.676326	0.583	0.374	0	B cells	SNX3
0	0.665805	0.348	0.166	0	B cells	PARP1
0	0.661691	0.425	0.252	0	B cells	POLD4
0	0.6502	0.226	0.068	0	B cells	SP140
0	0.633611	0.253	0.095	0	B cells	LAT2
0	0.631009	0.415	0.262	0	B cells	HERPUD1
0	0.628594	0.556	0.378	0	B cells	SEC62
0	0.622883	0.407	0.235	0	B cells	PRKCB
0	0.622176	0.2	0.074	0	B cells	DNAJC10
0	0.614458	0.271	0.132	0	B cells	GPR183
0	0.603214	0.473	0.298	0	B cells	ISG20
0	0.602991	0.501	0.311	0	B cells	SELL
0	0.590721	0.464	0.285	0	B cells	PTPN6
0	0.588251	0.742	0.583	0	B cells	PNISR
0	0.578274	0.281	0.132	0	B cells	SYNGR2
0	0.574454	0.453	0.285	0	B cells	JUN
0	0.570681	0.234	0.109	0	B cells	MARCKSL1
0	0.563631	0.375	0.227	0	B cells	RCSD1
0	0.557048	0.283	0.15	0	B cells	TMEM243
0	0.552868	0.45	0.284	0	B cells	SP100
0	0.544011	0.406	0.258	0	B cells	RASGRP2
0	0.537718	0.284	0.15	0	B cells	NT5C
0	0.536717	0.277	0.153	0	B cells	PPP3CA
0	0.527987	0.244	0.12	0	B cells	PRDM2
0	0.523952	0.249	0.133	0	B cells	TRIM38
0	0.523631	0.264	0.142	0	B cells	BTG2
0	0.515471	0.298	0.174	0	B cells	TAGAP
0	0.504588	0.236	0.107	0	B cells	RP11-94L15.2
0	0.503445	0.229	0.125	0	B cells	PARP14
0	0.499751	0.556	0.421	0	B cells	FAM65B
0	0.498829	0.335	0.212	0	B cells	ITSN2
0	0.498786	0.206	0.097	0	B cells	APPL1
0	0.498474	0.232	0.11	0	B cells	UBE2J1
0	0.497862	0.202	0.099	0	B cells	KIAA1033
0	0.486912	0.284	0.161	0	B cells	RHOH
0	0.486485	0.727	0.58	0	B cells	LIMD2
0	0.48532	0.367	0.231	0	B cells	TNFAIP8
0	0.48427	0.229	0.11	0	B cells	HSH2D
0	0.475966	0.271	0.152	0	B cells	BLOC1S2
0	0.472771	0.304	0.185	0	B cells	ATP2B1
0	0.455647	0.784	0.666	0	B cells	GLTSCR2
0	0.444875	0.3	0.172	0	B cells	CHCHD10
0	0.419189	0.499	0.346	0	B cells	RNASET2
0	0.418189	0.246	0.14	0	B cells	DCK
0	0.407467	0.228	0.116	0	B cells	CTSH
0	0.291035	0.759	0.596	0	B cells	PTPRCAP
6.1652e-307	0.481822	0.339	0.218	1.09531e-302	B cells	TAF1D
4.82051e-305	0.423058	0.425	0.294	8.56412e-301	B cells	EEF1G
8.34939e-304	0.434028	0.335	0.213	1.48335e-299	B cells	TSTD1
2.59916e-301	0.438763	0.268	0.158	4.61767e-297	B cells	MIS18BP1
5.91182e-296	0.419012	0.442	0.314	1.05029e-291	B cells	ISCU
2.32743e-281	0.411445	0.612	0.496	4.13491e-277	B cells	HSP90AB1
3.3125e-272	0.417918	0.333	0.218	5.88499e-268	B cells	GRB2
3.52187e-270	0.375863	0.366	0.246	6.25696e-266	B cells	TCEA1
1.30065e-259	0.370731	0.624	0.509	2.31073e-255	B cells	CCNI
2.00456e-254	0.326233	0.551	0.419	3.56131e-250	B cells	EVI2B
2.22711e-244	0.470558	0.406	0.291	3.95668e-240	B cells	SMCHD1
2.27709e-226	0.34047	0.544	0.423	4.04547e-222	B cells	HMGN1
6.79793e-218	0.353192	0.442	0.327	1.20772e-213	B cells	C6orf48
2.36233e-216	0.349589	0.512	0.396	4.19691e-212	B cells	ANAPC16
1.43883e-209	0.419961	0.398	0.291	2.55622e-205	B cells	PNN
2.30732e-203	0.512314	0.358	0.257	4.09918e-199	B cells	MDM4
7.23e-201	0.269114	0.645	0.537	1.28448e-196	B cells	NAP1L1
5.29485e-200	0.334039	0.368	0.26	9.40683e-196	B cells	TAF7
1.52347e-189	0.24078	0.521	0.403	2.7066e-185	B cells	PLAC8
4.11769e-186	0.396126	0.472	0.368	7.31548e-182	B cells	SF1
1.08787e-179	0.311511	0.553	0.451	1.93271e-175	B cells	ZFAS1
3.44144e-174	0.329414	0.412	0.31	6.11407e-170	B cells	SNHG8
0	3.88624	0.963	0.098	0	pDC	IRF8
0	3.71426	0.899	0.041	0	pDC	ITM2C
0	3.71064	0.94	0.102	0	pDC	IRF7
0	3.67015	0.402	0.05	0	pDC	PTGDS
0	3.58414	0.906	0.03	0	pDC	PLD4
0	3.57635	0.878	0.051	0	pDC	IGJ
0	3.47947	0.925	0.043	0	pDC	TCF4
0	3.40495	0.861	0.003	0	pDC	LILRA4
0	3.26669	0.882	0.007	0	pDC	SERPINF1
0	3.18811	0.895	0.057	0	pDC	CCDC50
0	3.07613	0.676	0.002	0	pDC	PTPRS
0	3.07371	0.874	0.03	0	pDC	UGCG
0	3.02556	0.881	0.053	0	pDC	APP
0	2.69978	0.8	0.026	0	pDC	MZB1
0	2.47355	0.798	0.042	0	pDC	BCL11A
0	2.43933	0.858	0.239	0	pDC	ALOX5AP
0	2.42722	0.719	0.018	0	pDC	PPP1R14B
0	2.35966	0.84	0.273	0	pDC	TXN
0	2.34846	0.93	0.411	0	pDC	PLAC8
0	2.33359	0.722	0.006	0	pDC	IL3RA
0	2.28345	0.911	0.272	0	pDC	HERPUD1
0	2.25868	0.65	0.01	0	pDC	TPM2
0	2.25629	0.983	0.706	0	pDC	CD74
0	2.24076	0.602	0	0	pDC	SCT
0	2.22971	0.68	0.007	0	pDC	DERL3
0	2.21875	0.877	0.315	0	pDC	NPC2
0	2.21636	0.901	0.353	0	pDC	GZMB
0	2.1454	0.792	0.099	0	pDC	RNASE6
0	2.11771	0.683	0.022	0	pDC	TSPAN13
0	2.10477	0.627	0	0	pDC	LRRC26
0	2.09955	0.708	0.028	0	pDC	SPIB
0	2.06947	0.916	0.407	0	pDC	SEC61B
0	2.06303	0.86	0.267	0	pDC	C12orf75
0	2.06061	0.694	0.033	0	pDC	FAM129C
0	1.99455	0.733	0.087	0	pDC	CYB561A3
0	1.96657	0.78	0.16	0	pDC	VIMP
0	1.9334	0.715	0.097	0	pDC	STMN1
0	1.91476	0.584	0.003	0	pDC	DNASE1L3
0	1.90151	0.573	0.018	0	pDC	FCER1A
0	1.83372	0.548	0.004	0	pDC	SMPD3
0	1.813	0.264	0.037	0	pDC	TCL1A
0	1.80948	0.839	0.201	0	pDC	PTPRE
0	1.78371	0.63	0.051	0	pDC	GAPT
0	1.76868	0.525	0.002	0	pDC	PTCRA
0	1.7649	0.852	0.358	0	pDC	SPCS1
0	1.75806	0.843	0.208	0	pDC	GRN
0	1.75245	0.558	0.017	0	pDC	TRAF4
0	1.72572	0.602	0.025	0	pDC	LILRB4
0	1.72225	0.74	0.131	0	pDC	MPEG1
0	1.69624	0.542	0.004	0	pDC	C1orf186
0	1.68956	0.535	0.001	0	pDC	CLEC4C
0	1.6856	0.793	0.218	0	pDC	PLP2
0	1.63158	0.635	0.075	0	pDC	UNC93B1
0	1.62723	0.436	0.005	0	pDC	LINC00996
0	1.62582	0.885	0.402	0	pDC	HSP90B1
0	1.61515	0.767	0.175	0	pDC	CLIC3
0	1.59465	0.868	0.357	0	pDC	RNASET2
0	1.5929	0.466	0.002	0	pDC	LAMP5
0	1.58265	0.702	0.172	0	pDC	OFD1
0	1.57538	0.673	0.095	0	pDC	TGFBI
0	1.57494	0.958	0.479	0	pDC	HLA-DRA
0	1.55643	0.596	0.072	0	pDC	CCDC88A
0	1.55289	0.54	0.047	0	pDC	CLN8
0	1.53969	0.483	0.001	0	pDC	MAP1A
0	1.53658	0.476	0.004	0	pDC	GAS6
0	1.53252	0.637	0.114	0	pDC	C10orf118
0	1.52618	0.581	0.052	0	pDC	MAPKAPK2
0	1.52039	0.876	0.345	0	pDC	GPX1
0	1.51604	0.513	0.01	0	pDC	LGMN
0	1.50886	0.446	0.007	0	pDC	RP11-117D22.2
0	1.50088	0.449	0.002	0	pDC	SCN9A
0	1.49988	0.795	0.207	0	pDC	AMICA1
0	1.49299	0.655	0.118	0	pDC	UBE2J1
0	1.491	0.495	0.017	0	pDC	DAB2
0	1.49059	0.512	0.026	0	pDC	BLNK
0	1.48872	0.432	0.043	0	pDC	SOX4
0	1.48683	0.592	0.094	0	pDC	RRBP1
0	1.47801	0.794	0.217	0	pDC	HLA-DMA
0	1.47476	0.478	0.029	0	pDC	RUNX2
0	1.47088	0.896	0.427	0	pDC	HLA-DPA1
0	1.4614	0.657	0.159	0	pDC	MS4A6A
0	1.44692	0.609	0.098	0	pDC	HIGD1A
0	1.42965	0.549	0.045	0	pDC	IDH3A
0	1.41628	0.867	0.44	0	pDC	VAMP8
0	1.39763	0.433	0.021	0	pDC	PHACTR1
0	1.39453	0.572	0.059	0	pDC	GSN
0	1.39009	0.697	0.138	0	pDC	CAPG
0	1.36543	0.588	0.086	0	pDC	SPINT2
0	1.36542	0.637	0.12	0	pDC	PPM1K
0	1.35603	0.701	0.158	0	pDC	CTSB
0	1.3544	0.395	0.011	0	pDC	IRF4
0	1.34034	0.51	0.048	0	pDC	CD2AP
0	1.33895	0.483	0.039	0	pDC	CXCR3
0	1.33824	0.453	0.001	0	pDC	TNFRSF21
0	1.32377	0.593	0.142	0	pDC	GPR183
0	1.3187	0.644	0.14	0	pDC	CAT
0	1.31859	0.577	0.091	0	pDC	SFT2D2
0	1.30543	0.66	0.127	0	pDC	CD68
0	1.28399	0.393	0.006	0	pDC	ZFAT
0	1.2798	0.381	0.001	0	pDC	PPM1J
0	1.2762	0.497	0.037	0	pDC	OPN3
0	1.26783	0.504	0.072	0	pDC	ARID3A
0	1.24934	0.377	0.007	0	pDC	P2RY14
0	1.23251	0.421	0.025	0	pDC	CSF2RB
0	1.23167	0.49	0.064	0	pDC	SLC15A4
0	1.22835	0.665	0.178	0	pDC	FKBP2
0	1.22146	0.676	0.151	0	pDC	HLA-DMB
0	1.20096	0.703	0.165	0	pDC	MEF2C
0	1.19538	0.409	0.038	0	pDC	ZDHHC17
0	1.19476	0.366	0.002	0	pDC	SMIM5
0	1.19188	0.654	0.152	0	pDC	RNF130
0	1.18229	0.378	0.018	0	pDC	COBLL1
0	1.18128	0.51	0.07	0	pDC	IGFLR1
0	1.17246	0.644	0.157	0	pDC	IRF2BP2
0	1.17044	0.912	0.325	0	pDC	CST3
0	1.16967	0.519	0.101	0	pDC	CD4
0	1.16485	0.44	0.032	0	pDC	C12orf45
0	1.15844	0.581	0.145	0	pDC	PHB
0	1.12859	0.739	0.232	0	pDC	CNPY3
0	1.12065	0.42	0.043	0	pDC	CSF2RA
0	1.099	0.446	0.039	0	pDC	GNG7
0	1.08895	0.307	0.002	0	pDC	MYBL2
0	1.0868	0.465	0.051	0	pDC	SNRNP25
0	1.08293	0.554	0.118	0	pDC	CTSZ
0	1.07129	0.309	0.001	0	pDC	NRP1
0	1.07113	0.386	0.034	0	pDC	ATP13A2
0	1.06968	0.249	0.005	0	pDC	RASD1
0	1.06631	0.572	0.136	0	pDC	TM9SF2
0	1.06409	0.343	0.021	0	pDC	KIAA0226L
0	1.06355	0.361	0.025	0	pDC	ABHD15
0	1.04788	0.554	0.133	0	pDC	PDIA4
0	1.04444	0.508	0.094	0	pDC	PARP10
0	1.04379	0.626	0.142	0	pDC	HLA-DQA1
0	1.03895	0.449	0.059	0	pDC	CORO1C
0	1.02563	0.452	0.059	0	pDC	MGST2
0	1.02359	0.508	0.093	0	pDC	EIF4A3
0	1.02175	0.524	0.094	0	pDC	CXXC5
0	1.01773	0.497	0.101	0	pDC	SULF2
0	1.01458	0.286	0	0	pDC	SHD
0	1.00845	0.455	0.073	0	pDC	A1BG
0	1.00023	0.564	0.133	0	pDC	STX7
0	0.996206	0.339	0.013	0	pDC	FAM213A
0	0.985411	0.397	0.052	0	pDC	SEL1L3
0	0.979537	0.425	0.066	0	pDC	FEZ2
0	0.974639	0.356	0.019	0	pDC	ST6GALNAC4
0	0.972256	0.472	0.092	0	pDC	ADA
0	0.969846	0.463	0.089	0	pDC	MIF4GD
0	0.960223	0.297	0.002	0	pDC	PACSIN1
0	0.951578	0.333	0.014	0	pDC	ST14
0	0.951268	0.383	0.056	0	pDC	TAX1BP3
0	0.950761	0.36	0.043	0	pDC	STRBP
0	0.950612	0.493	0.108	0	pDC	SLC20A1
0	0.949211	0.323	0.018	0	pDC	CBFA2T3
0	0.943432	0.27	0.001	0	pDC	SCAMP5
0	0.942545	0.251	0.014	0	pDC	PPP1R14A
0	0.941532	0.466	0.094	0	pDC	NGLY1
0	0.94069	0.393	0.06	0	pDC	SMC6
0	0.94038	0.394	0.05	0	pDC	C12orf44
0	0.936224	0.419	0.079	0	pDC	GGA2
0	0.931641	0.29	0	0	pDC	EPHB1
0	0.930908	0.334	0.017	0	pDC	VEGFB
0	0.930359	0.471	0.095	0	pDC	ERCC1
0	0.928943	0.418	0.072	0	pDC	REPIN1
0	0.924566	0.33	0.039	0	pDC	GPM6B
0	0.923512	0.438	0.082	0	pDC	LAIR1
0	0.922594	0.396	0.063	0	pDC	TP53I13
0	0.918142	0.307	0.017	0	pDC	DUSP5
0	0.917339	0.314	0.011	0	pDC	AC023590.1
0	0.91548	0.264	0	0	pDC	PHEX
0	0.905526	0.265	0.006	0	pDC	AEBP1
0	0.905454	0.373	0.064	0	pDC	ERN1
0	0.90176	0.323	0.017	0	pDC	WDFY4
0	0.90158	0.384	0.056	0	pDC	CYSLTR1
0	0.900919	0.29	0.008	0	pDC	TMEM8B
0	0.897602	0.359	0.034	0	pDC	SLC1A5
0	0.896036	0.461	0.095	0	pDC	MLEC
0	0.889445	0.225	0.012	0	pDC	RP11-214O1.3
0	0.887975	0.471	0.092	0	pDC	PLA2G16
0	0.883231	0.445	0.08	0	pDC	SYK
0	0.876054	0.315	0.036	0	pDC	FCHSD2
0	0.872653	0.438	0.089	0	pDC	NADK
0	0.871319	0.31	0.024	0	pDC	BCL7A
0	0.870246	0.279	0.009	0	pDC	SLC7A5
0	0.865325	0.239	0.001	0	pDC	PLXNA4
0	0.857729	0.317	0.035	0	pDC	SCARB2
0	0.856611	0.318	0.033	0	pDC	SPNS3
0	0.856107	0.313	0.033	0	pDC	SNX9
0	0.850666	0.24	0.007	0	pDC	C16orf93
0	0.845562	0.256	0.019	0	pDC	MCOLN2
0	0.845101	0.257	0.005	0	pDC	CUEDC1
0	0.840842	0.26	0.005	0	pDC	PFKFB2
0	0.838019	0.299	0.03	0	pDC	NPC1
0	0.823106	0.35	0.053	0	pDC	FABP5
0	0.819307	0.303	0.03	0	pDC	AHI1
0	0.817614	0.266	0.016	0	pDC	FLNB
0	0.802758	0.263	0.018	0	pDC	FUT7
0	0.791939	0.305	0.033	0	pDC	ST3GAL2
0	0.788984	0.206	0.001	0	pDC	CYP46A1
0	0.787369	0.213	0	0	pDC	KCNK17
0	0.784075	0.293	0.018	0	pDC	GNA15
0	0.772375	0.373	0.06	0	pDC	PTMS
0	0.765163	0.311	0.032	0	pDC	TSPAN3
0	0.764327	0.255	0.015	0	pDC	MILR1
0	0.750908	0.288	0.04	0	pDC	RP11-356I2.4
0	0.745946	0.223	0.004	0	pDC	NOTCH4
0	0.745925	0.298	0.039	0	pDC	CNP
0	0.742671	0.313	0.046	0	pDC	DAAM1
0	0.741463	0.223	0.018	0	pDC	TNNI2
0	0.731617	0.26	0.02	0	pDC	ASPH
0	0.730416	0.286	0.027	0	pDC	KCTD5
0	0.729641	0.288	0.029	0	pDC	PARVB
0	0.727413	0.299	0.037	0	pDC	UBE2E2
0	0.722318	0.295	0.022	0	pDC	ST3GAL4
0	0.719078	0.309	0.046	0	pDC	SLC39A6
0	0.706481	0.234	0.024	0	pDC	AFF3
0	0.704304	0.326	0.046	0	pDC	ZDHHC4
0	0.703822	0.231	0.007	0	pDC	FLT3
0	0.694432	0.287	0.032	0	pDC	CDCA7L
0	0.686888	0.256	0.034	0	pDC	KIAA1598
0	0.677444	0.209	0	0	pDC	ASIP
0	0.665473	0.205	0.011	0	pDC	TLR7
0	0.662974	0.273	0.029	0	pDC	CERS6
0	0.661	0.221	0.002	0	pDC	CIB2
0	0.656754	0.225	0.028	0	pDC	P2RX1
0	0.644322	0.278	0.037	0	pDC	AHCY
0	0.643828	0.219	0.007	0	pDC	TUBB6
0	0.633761	0.212	0.02	0	pDC	MAP2K6
0	0.629784	0.22	0.015	0	pDC	ALCAM
0	0.607118	0.203	0.011	0	pDC	NREP
0	0.585156	0.211	0.024	0	pDC	CCR2
0	0.575395	0.202	0.022	0	pDC	CDYL
0	0.550207	0.201	0.016	0	pDC	MYCL
0	0.534384	0.244	0.03	0	pDC	SIDT1
9.084e-306	0.802295	0.352	0.062	1.61386e-301	pDC	SCAMP4
1.46132e-304	1.1798	0.675	0.197	2.59618e-300	pDC	CYTH4
3.45743e-304	1.40999	0.852	0.402	6.14247e-300	pDC	TAGLN2
1.99502e-302	0.777154	0.38	0.072	3.54435e-298	pDC	DDAH2
2.46756e-301	1.01837	0.665	0.187	4.38386e-297	pDC	FCGRT
5.59152e-300	0.561744	0.207	0.025	9.93389e-296	pDC	CXorf21
4.78674e-299	1.07742	0.61	0.167	8.50412e-295	pDC	NUCB2
3.49972e-297	0.918124	0.506	0.119	6.2176e-293	pDC	TMEM109
2.65363e-296	0.769688	0.301	0.048	4.71445e-292	pDC	N4BP2
6.27812e-296	1.27898	0.913	0.455	1.11537e-291	pDC	HLA-DRB1
1.97044e-293	1.04628	0.703	0.213	3.50068e-289	pDC	HLA-DQB1
2.06239e-292	0.619515	0.214	0.027	3.66404e-288	pDC	SUSD1
2.20803e-292	1.22534	0.908	0.387	3.92279e-288	pDC	FCER1G
6.13052e-288	1.30567	0.831	0.385	1.08915e-283	pDC	PARK7
4.13573e-286	1.19771	0.916	0.528	7.34754e-282	pDC	HLA-DPB1
5.93111e-282	0.693537	0.293	0.048	1.05372e-277	pDC	ARHGAP17
4.36772e-279	0.680544	0.319	0.056	7.75969e-275	pDC	NME4
1.50892e-273	0.81801	0.468	0.108	2.68074e-269	pDC	SMARCB1
1.43071e-272	0.680796	0.304	0.052	2.54179e-268	pDC	TMIGD2
3.79445e-271	0.719465	0.332	0.061	6.74122e-267	pDC	SH2B3
2.90251e-270	1.06958	0.576	0.161	5.15659e-266	pDC	CHD9
1.22934e-269	0.499815	0.204	0.026	2.18404e-265	pDC	CYSTM1
3.09899e-267	1.07871	0.581	0.162	5.50566e-263	pDC	OGT
3.91377e-264	0.772987	0.432	0.097	6.95321e-260	pDC	SMIM14
1.10915e-263	0.852733	0.467	0.111	1.97052e-259	pDC	DNAJC4
9.66823e-262	0.814592	0.493	0.122	1.71766e-257	pDC	COMT
1.4403e-261	0.525655	0.221	0.031	2.55883e-257	pDC	TATDN3
2.92369e-261	0.854593	0.595	0.163	5.19423e-257	pDC	CYBB
5.95141e-254	0.60835	0.245	0.038	1.05733e-249	pDC	ANTXR2
1.44578e-253	0.792094	0.47	0.114	2.56858e-249	pDC	USF2
6.06036e-251	0.904316	0.54	0.147	1.07668e-246	pDC	TACC1
1.58205e-250	0.673348	0.363	0.075	2.81068e-246	pDC	NUDT1
4.9739e-250	0.703954	0.325	0.062	8.83664e-246	pDC	MDFIC
1.29099e-247	0.726406	0.372	0.079	2.29357e-243	pDC	PAIP1
3.40565e-246	0.755334	0.418	0.096	6.05047e-242	pDC	RNF5
2.81273e-244	0.90882	0.591	0.176	4.99709e-240	pDC	SFT2D1
2.98066e-243	1.19331	0.839	0.419	5.29545e-239	pDC	PPIB
8.98299e-243	1.18497	0.817	0.401	1.59592e-238	pDC	ERP29
7.33159e-240	1.03738	0.653	0.224	1.30253e-235	pDC	OSTC
8.62514e-240	0.544235	0.272	0.047	1.53234e-235	pDC	QDPR
1.84478e-239	0.515141	0.228	0.035	3.27743e-235	pDC	HYOU1
2.87966e-239	0.556114	0.273	0.047	5.11601e-235	pDC	DCPS
4.12429e-239	0.56871	0.22	0.033	7.32721e-235	pDC	TBC1D4
1.21554e-238	0.55626	0.262	0.044	2.15952e-234	pDC	GPATCH11
1.76552e-235	0.90342	0.567	0.169	3.13662e-231	pDC	SSR3
3.33619e-235	0.617375	0.322	0.064	5.92708e-231	pDC	FES
1.08486e-234	0.84336	0.689	0.228	1.92735e-230	pDC	NCF1
7.57222e-234	0.590247	0.235	0.037	1.34528e-229	pDC	TARBP1
9.12997e-234	0.663611	0.243	0.04	1.62203e-229	pDC	ADAM19
3.14272e-233	0.811798	0.505	0.137	5.58336e-229	pDC	SKAP2
5.12514e-229	0.703969	0.435	0.105	9.10532e-225	pDC	CD36
1.10983e-228	0.521291	0.213	0.032	1.97173e-224	pDC	GPR114
3.10347e-228	0.944766	0.609	0.194	5.51362e-224	pDC	TMED10
6.6229e-228	0.631258	0.297	0.057	1.17662e-223	pDC	2002-03-01
2.11864e-227	0.812733	0.453	0.117	3.76398e-223	pDC	ADI1
3.52516e-226	0.723324	0.383	0.088	6.2628e-222	pDC	CUX1
1.32421e-225	0.667048	0.379	0.085	2.3526e-221	pDC	ODC1
1.84442e-224	0.995878	0.601	0.193	3.2768e-220	pDC	RPN2
3.35916e-222	1.00102	0.791	0.326	5.96789e-218	pDC	SELL
5.90062e-222	0.715157	0.426	0.106	1.0483e-217	pDC	TMEM14C
6.54121e-222	0.587376	0.266	0.048	1.16211e-217	pDC	TMEM19
5.38068e-220	0.526949	0.242	0.041	9.55932e-216	pDC	NDRG1
2.75679e-219	0.682645	0.395	0.094	4.89771e-215	pDC	HMGA1
2.22484e-218	0.660183	0.331	0.07	3.95265e-214	pDC	ALDH2
4.05504e-217	0.702913	0.252	0.045	7.20418e-213	pDC	KIAA0226
1.85575e-216	0.864814	0.51	0.147	3.29693e-212	pDC	DCK
2.39372e-215	0.672857	0.368	0.085	4.25268e-211	pDC	DPYSL2
7.2577e-215	1.07716	0.762	0.327	1.2894e-210	pDC	CD164
1.67294e-214	0.674478	0.36	0.082	2.97214e-210	pDC	MRPL36
1.32618e-212	0.532019	0.215	0.034	2.35609e-208	pDC	CSNK1E
2.1372e-212	0.675452	0.353	0.08	3.79696e-208	pDC	ACN9
5.66351e-211	1.06303	0.739	0.303	1.00618e-206	pDC	CTSC
5.73953e-211	1.20853	0.805	0.422	1.01969e-206	pDC	SEC61G
9.19761e-211	0.550883	0.236	0.04	1.63405e-206	pDC	IRF2BPL
1.07009e-210	0.742725	0.316	0.067	1.90113e-206	pDC	ARHGAP27
5.4368e-210	0.795741	0.526	0.156	9.65902e-206	pDC	TIMM13
8.05281e-209	0.625025	0.289	0.058	1.43066e-204	pDC	PRKCD
9.24903e-209	0.636142	0.255	0.047	1.64318e-204	pDC	EIF2AK4
2.53668e-208	1.00621	0.677	0.253	4.50666e-204	pDC	TRAM1
2.39411e-207	0.82765	0.319	0.07	4.25337e-203	pDC	MX1
3.82869e-206	0.63405	0.329	0.072	6.80205e-202	pDC	UBL7
3.21285e-201	0.771645	0.247	0.046	5.70794e-197	pDC	RPPH1
3.17059e-200	1.18265	0.774	0.378	5.63287e-196	pDC	TUBA1B
1.58409e-199	0.75115	0.471	0.132	2.8143e-195	pDC	MANF
1.16244e-198	0.67898	0.506	0.145	2.0652e-194	pDC	LYN
1.34478e-195	0.765568	0.341	0.081	2.38914e-191	pDC	FAM105A
9.45431e-195	0.691694	0.33	0.075	1.67965e-190	pDC	MIIP
5.92615e-193	0.556369	0.31	0.067	1.05284e-188	pDC	SLAMF7
6.34195e-193	0.942541	0.894	0.73	1.12671e-188	pDC	SRP14
6.69528e-193	1.04116	0.757	0.325	1.18948e-188	pDC	PLEK
1.47308e-192	1.04941	0.845	0.49	2.61708e-188	pDC	SSR4
3.88244e-189	0.888606	0.521	0.163	6.89754e-185	pDC	CBX6
1.127e-188	1.04494	0.798	0.403	2.00223e-184	pDC	UCP2
1.96985e-188	0.463498	0.202	0.033	3.49963e-184	pDC	SLC2A1
8.02713e-187	0.690897	0.394	0.103	1.4261e-182	pDC	IFNAR2
1.10086e-186	0.60565	0.253	0.05	1.95578e-182	pDC	CREB3L2
5.22816e-186	0.543812	0.203	0.034	9.28835e-182	pDC	MFSD12
6.29147e-186	0.866661	0.561	0.188	1.11774e-181	pDC	NBPF10
3.22878e-185	0.682763	0.45	0.128	5.73625e-181	pDC	BAG1
3.46861e-185	0.740335	0.381	0.099	6.16233e-181	pDC	ELMSAN1
1.68103e-184	1.0141	0.725	0.311	2.98652e-180	pDC	SAMHD1
2.36213e-184	0.837093	0.622	0.222	4.19657e-180	pDC	FERMT3
4.08443e-182	0.780286	0.565	0.189	7.2564e-178	pDC	SPCS3
7.53248e-180	0.819253	0.599	0.211	1.33822e-175	pDC	CDKN2D
1.10656e-179	0.582288	0.24	0.047	1.96592e-175	pDC	ABI2
1.81589e-179	0.867467	0.65	0.247	3.22612e-175	pDC	ZNF706
2.82146e-179	0.491607	0.239	0.046	5.01261e-175	pDC	IVD
4.64208e-178	0.520787	0.244	0.048	8.24712e-174	pDC	SERTAD2
6.55104e-178	0.629157	0.337	0.083	1.16386e-173	pDC	FAM60A
1.10534e-177	0.59558	0.326	0.078	1.96375e-173	pDC	HIST1H2BK
4.9322e-176	0.801124	0.656	0.247	8.76254e-172	pDC	GLIPR1
8.49523e-176	0.759149	0.527	0.171	1.50926e-171	pDC	AP3S1
4.7094e-175	0.65312	0.411	0.114	8.36671e-171	pDC	MLF2
4.73212e-175	0.627532	0.332	0.081	8.40709e-171	pDC	UVRAG
9.47831e-175	0.493447	0.278	0.06	1.68392e-170	pDC	SNX18
1.80746e-174	0.459997	0.232	0.045	3.21113e-170	pDC	NAGA
4.01525e-174	0.610925	0.266	0.057	7.13349e-170	pDC	C1orf228
5.55632e-173	0.756533	0.557	0.189	9.87136e-169	pDC	SIVA1
6.87707e-173	0.636663	0.363	0.094	1.22178e-168	pDC	TBL1XR1
9.99689e-168	0.501399	0.255	0.054	1.77605e-163	pDC	SLC2A6
5.42509e-167	0.608592	0.337	0.086	9.63822e-163	pDC	LAP3
1.45924e-164	1.23371	0.509	0.182	2.59249e-160	pDC	B4GALT1
5.66674e-164	0.724911	0.546	0.187	1.00675e-159	pDC	PPP1R15A
7.69428e-164	0.705807	0.408	0.118	1.36697e-159	pDC	RAB11FIP1
1.63117e-163	0.798919	0.648	0.248	2.89793e-159	pDC	PRKCB
3.48243e-162	0.592495	0.265	0.059	6.18689e-158	pDC	MICAL1
1.19175e-160	0.734521	0.426	0.128	2.11726e-156	pDC	N4BP2L1
3.3051e-160	0.532327	0.304	0.074	5.87184e-156	pDC	PRKRA
7.99942e-159	0.487605	0.219	0.043	1.42118e-154	pDC	CBX4
8.87928e-159	0.55322	0.234	0.048	1.57749e-154	pDC	CARD11
1.09576e-158	0.768185	0.663	0.263	1.94672e-154	pDC	H2AFY
2.79666e-156	0.775904	0.597	0.225	4.96855e-152	pDC	DBNL
2.94856e-156	0.581467	0.387	0.11	5.23841e-152	pDC	GRSF1
1.3662e-155	0.538467	0.38	0.106	2.42719e-151	pDC	TMX1
2.47689e-155	0.70049	0.531	0.183	4.40044e-151	pDC	C19orf10
5.11302e-155	0.77965	0.556	0.202	9.0838e-151	pDC	KIF5B
9.06855e-155	0.573052	0.417	0.125	1.61112e-150	pDC	FAM96A
2.74335e-154	0.695171	0.467	0.149	4.87384e-150	pDC	CDK2AP2
1.59695e-152	0.551911	0.237	0.051	2.83714e-148	pDC	PLXNB2
4.19567e-151	0.840081	0.605	0.241	7.45403e-147	pDC	DNAJC7
5.92927e-151	0.863958	0.86	0.594	1.05339e-146	pDC	HINT1
6.28533e-151	0.803979	0.579	0.223	1.11665e-146	pDC	DNAJA1
2.656e-150	0.61168	0.481	0.157	4.71864e-146	pDC	PPM1G
1.27808e-149	0.577951	0.344	0.094	2.27064e-145	pDC	SND1
3.38955e-149	0.769381	0.606	0.235	6.02187e-145	pDC	TMED9
4.1796e-149	0.738205	0.515	0.183	7.42548e-145	pDC	APEX1
5.11923e-149	0.529538	0.341	0.092	9.09482e-145	pDC	ITGAE
6.56398e-149	0.552861	0.387	0.112	1.16616e-144	pDC	HINT2
9.52577e-149	0.537229	0.269	0.064	1.69235e-144	pDC	BTK
2.16561e-148	0.45422	0.256	0.059	3.84742e-144	pDC	RRAGC
4.23338e-148	0.415365	0.201	0.039	7.52103e-144	pDC	MAN1A1
6.07104e-148	0.870901	0.722	0.333	1.07858e-143	pDC	MTDH
4.86495e-147	0.527906	0.271	0.065	8.64306e-143	pDC	OAS1
7.44627e-147	0.690193	0.542	0.193	1.3229e-142	pDC	YPEL5
1.00435e-145	0.879112	0.761	0.391	1.78433e-141	pDC	SNX3
1.4501e-145	0.722113	0.293	0.076	2.57624e-141	pDC	FGD2
6.18956e-144	0.631977	0.428	0.136	1.09964e-139	pDC	PTBP3
1.97947e-143	0.68649	0.511	0.178	3.51673e-139	pDC	TRIM22
7.89043e-142	0.556887	0.887	0.486	1.40181e-137	pDC	PSAP
1.06607e-138	0.483431	0.307	0.081	1.89398e-134	pDC	RNF11
3.99233e-138	0.532709	0.347	0.099	7.09277e-134	pDC	LMAN1
4.52194e-138	0.71731	0.52	0.19	8.03367e-134	pDC	SELPLG
4.95811e-138	0.635457	0.492	0.171	8.80858e-134	pDC	SVIP
6.74415e-138	0.665755	0.405	0.129	1.19817e-133	pDC	NIN
3.00706e-137	0.764463	0.591	0.229	5.34234e-133	pDC	TRABD
4.34867e-137	0.688019	0.571	0.22	7.72584e-133	pDC	CANX
2.32542e-136	0.45015	0.25	0.059	4.13134e-132	pDC	RAP1GDS1
6.79645e-136	0.46138	0.26	0.064	1.20746e-131	pDC	RASSF2
6.30854e-135	0.590885	0.471	0.161	1.12077e-130	pDC	CHMP4B
1.72059e-134	0.686411	0.654	0.271	3.05679e-130	pDC	DHRS7
1.53021e-133	0.815257	0.239	0.058	2.71858e-129	pDC	HLA-DQA2
3.28906e-133	0.493902	0.298	0.08	5.84335e-129	pDC	HHEX
1.98726e-132	0.518414	0.425	0.138	3.53056e-128	pDC	BRI3
1.28694e-131	0.556429	0.342	0.1	2.28637e-127	pDC	MAP3K2
2.42322e-131	0.584981	0.395	0.125	4.30508e-127	pDC	UBE2E3
1.06544e-130	0.540649	0.318	0.09	1.89286e-126	pDC	BEX4
7.81509e-130	0.677896	0.678	0.295	1.38843e-125	pDC	ATP6V0B
1.00065e-128	0.7365	0.577	0.23	1.77775e-124	pDC	PDIA6
1.04927e-128	0.603136	0.483	0.172	1.86414e-124	pDC	SUMO3
1.4167e-128	0.626541	0.431	0.144	2.51691e-124	pDC	SLC3A2
1.44437e-128	0.641388	0.203	0.045	2.56608e-124	pDC	RASA4
2.30457e-127	0.611819	0.496	0.181	4.09431e-123	pDC	NHP2
1.04355e-126	0.598779	0.665	0.28	1.85397e-122	pDC	PYCARD
5.11469e-126	0.531861	0.337	0.1	9.08676e-122	pDC	SGSM3
5.85426e-126	0.538651	0.221	0.051	1.04007e-121	pDC	FAM214A
7.67677e-126	0.404745	0.247	0.061	1.36385e-121	pDC	AGPAT2
2.02535e-125	0.651271	0.541	0.209	3.59823e-121	pDC	NDUFV2
5.04783e-125	0.758637	0.71	0.344	8.96797e-121	pDC	SLC25A5
8.26241e-125	0.553304	0.319	0.093	1.4679e-120	pDC	CCS
1.05559e-124	0.40596	0.205	0.046	1.87537e-120	pDC	KYNU
1.41976e-124	0.474467	0.245	0.062	2.52235e-120	pDC	NANS
1.79428e-124	0.731602	0.894	0.693	3.18772e-120	pDC	CALM2
2.32893e-124	0.716019	0.603	0.25	4.13759e-120	pDC	LAPTM4A
2.46944e-124	0.617048	0.42	0.143	4.3872e-120	pDC	KDELR2
2.51032e-124	0.623788	0.425	0.145	4.45984e-120	pDC	SEC11C
4.98043e-124	0.394117	0.219	0.051	8.84823e-120	pDC	PBX2
5.13555e-123	0.509043	0.281	0.077	9.12382e-119	pDC	PIM3
5.25504e-123	0.51691	0.227	0.055	9.33611e-119	pDC	ITPR2
1.22294e-122	0.527788	0.22	0.052	2.17267e-118	pDC	ERO1LB
1.27982e-122	0.521822	0.374	0.119	2.27373e-118	pDC	CPNE3
3.9799e-122	0.658069	0.399	0.134	7.0707e-118	pDC	PHYKPL
2.39865e-121	0.481437	0.325	0.096	4.26143e-117	pDC	DNAJB11
2.66489e-121	0.558874	0.377	0.122	4.73445e-117	pDC	CHMP5
3.55189e-121	0.553987	0.387	0.125	6.31029e-117	pDC	CNDP2
1.97484e-120	0.51749	0.33	0.099	3.5085e-116	pDC	HM13
3.28354e-120	0.456498	0.233	0.058	5.83353e-116	pDC	PLIN3
4.66283e-120	0.574705	0.48	0.175	8.28398e-116	pDC	IQGAP2
5.80282e-120	0.545706	0.41	0.138	1.03093e-115	pDC	PTRHD1
2.89901e-119	0.493082	0.221	0.053	5.15039e-115	pDC	RREB1
3.31659e-119	0.556597	0.393	0.13	5.89226e-115	pDC	COMMD3
3.42868e-119	0.639575	0.51	0.194	6.09139e-115	pDC	SSR1
3.48988e-119	0.471025	0.322	0.096	6.20013e-115	pDC	TM9SF3
2.02811e-118	0.700389	0.651	0.291	3.60313e-114	pDC	P4HB
3.34779e-118	0.405339	0.221	0.053	5.94768e-114	pDC	MYCBP
9.79808e-118	0.549632	0.373	0.122	1.74073e-113	pDC	RNASEH2B
3.10268e-117	0.538888	0.394	0.131	5.51223e-113	pDC	NAPA
4.1081e-117	0.594807	0.426	0.149	7.29846e-113	pDC	ADPGK
6.67208e-117	0.740003	0.778	0.432	1.18536e-112	pDC	HMGN1
1.44112e-116	0.44014	0.202	0.047	2.5603e-112	pDC	COLGALT1
1.66852e-116	0.374941	0.208	0.049	2.96428e-112	pDC	SLC30A5
2.04208e-116	0.687308	0.495	0.19	3.62795e-112	pDC	SNHG7
1.43915e-115	0.447169	0.279	0.078	2.5568e-111	pDC	ARL6IP6
2.47671e-115	0.484385	0.339	0.105	4.40013e-111	pDC	APPL1
3.35125e-115	0.59359	0.392	0.133	5.95382e-111	pDC	NRD1
5.79247e-115	0.522395	0.311	0.093	1.02909e-110	pDC	UNC119
1.81454e-114	0.708102	0.645	0.295	3.22371e-110	pDC	TMED2
3.88654e-114	0.481287	0.406	0.138	6.90482e-110	pDC	TPP1
4.72713e-114	0.537854	0.23	0.058	8.39821e-110	pDC	USP24
1.34708e-113	0.576859	0.473	0.178	2.39322e-109	pDC	OS9
1.89806e-113	0.672035	0.672	0.314	3.3721e-109	pDC	GNAS
1.43637e-112	0.437204	0.296	0.087	2.55185e-108	pDC	MKKS
2.47804e-112	0.600676	0.379	0.129	4.40249e-108	pDC	RABGAP1L
7.74358e-112	0.359724	0.217	0.053	1.37572e-107	pDC	NUPL2
2.1199e-111	0.417931	0.216	0.053	3.76621e-107	pDC	ACSL3
2.08895e-110	0.446974	0.384	0.129	3.71122e-106	pDC	2001-03-01
3.1291e-110	0.372942	0.207	0.051	5.55916e-106	pDC	NIPSNAP3A
3.68647e-109	0.669646	0.396	0.14	6.54937e-105	pDC	TCOF1
4.56334e-109	0.38433	0.227	0.058	8.10723e-105	pDC	NUS1
9.75216e-109	0.556771	0.316	0.098	1.73257e-104	pDC	DDB1
1.1203e-108	0.589978	0.375	0.128	1.99032e-104	pDC	SUPT5H
5.62048e-108	0.449002	0.311	0.096	9.98534e-104	pDC	LY96
8.07385e-108	0.858114	0.548	0.238	1.4344e-103	pDC	NBPF15
1.71458e-106	0.487315	0.378	0.129	3.04612e-102	pDC	BID
5.24974e-106	0.52122	0.418	0.151	9.32668e-102	pDC	NDUFA7.1
1.04418e-105	0.653306	0.698	0.346	1.85508e-101	pDC	RBX1
1.23639e-105	0.735725	0.697	0.35	2.19658e-101	pDC	C9orf142
1.70559e-105	0.667038	0.596	0.261	3.03015e-101	pDC	XBP1
8.28927e-105	0.43248	0.251	0.07	1.47267e-100	pDC	NIPA2
1.14587e-104	0.448035	0.318	0.101	2.03575e-100	pDC	PTPMT1
1.45227e-104	0.571456	0.454	0.173	2.5801e-100	pDC	2002-09-01
6.81051e-104	0.565344	0.385	0.135	1.20995e-99	pDC	NFATC2IP
6.8238e-104	0.565961	0.424	0.156	1.21232e-99	pDC	NOP56
1.36861e-103	0.421454	0.23	0.062	2.43148e-99	pDC	LTV1
3.95689e-103	0.559742	0.498	0.197	7.02981e-99	pDC	ERGIC3
5.92772e-103	0.440912	0.234	0.063	1.05312e-98	pDC	LETM1
1.48842e-102	0.440034	0.284	0.086	2.64432e-98	pDC	GNAQ
1.50916e-102	0.476616	0.377	0.13	2.68118e-98	pDC	MORF4L2
5.24972e-102	0.549848	0.361	0.124	9.32665e-98	pDC	DNAJC3
6.52914e-102	0.454495	0.363	0.123	1.15997e-97	pDC	GNB1
9.46958e-102	0.469242	0.362	0.123	1.68237e-97	pDC	SEC63
1.53487e-101	0.497638	0.468	0.179	2.72685e-97	pDC	ARHGAP9
2.42409e-101	0.398668	0.267	0.078	4.30664e-97	pDC	LILRB1
2.44637e-101	0.454145	0.252	0.072	4.34623e-97	pDC	SEC61A1
4.98907e-101	0.389262	0.218	0.058	8.86359e-97	pDC	UCHL3
2.41445e-100	0.371743	0.632	0.271	4.28951e-96	pDC	AP1S2
3.32162e-100	0.467299	0.366	0.127	5.90119e-96	pDC	RPN1
2.77209e-99	0.425041	0.399	0.143	4.92489e-95	pDC	CMTM3
2.94395e-99	0.453577	0.299	0.095	5.23023e-95	pDC	TGFBR2
1.21203e-98	0.380545	0.267	0.08	2.15329e-94	pDC	PIK3AP1
1.21427e-98	0.386934	0.213	0.056	2.15727e-94	pDC	HSD17B12
1.76564e-98	0.432452	0.228	0.063	3.13683e-94	pDC	ARMC10
2.58648e-98	0.623046	0.691	0.348	4.59515e-94	pDC	SPCS2
3.48526e-98	0.500927	0.337	0.115	6.19192e-94	pDC	LYSMD2
4.09293e-98	0.451367	0.327	0.108	7.2715e-94	pDC	NDUFA9
5.12066e-98	0.414239	0.306	0.097	9.09737e-94	pDC	MAP4K1
5.62919e-98	0.571871	0.602	0.271	1.00008e-93	pDC	PEBP1
7.0742e-98	0.56259	0.89	0.635	1.2568e-93	pDC	VIM
8.97034e-98	0.538658	0.471	0.187	1.59367e-93	pDC	CCDC69
9.4141e-98	0.676545	0.851	0.667	1.67251e-93	pDC	COMMD6
2.89817e-97	0.354481	0.205	0.053	5.14889e-93	pDC	MCM5
2.25291e-96	0.64216	0.849	0.603	4.00253e-92	pDC	SUB1
2.37955e-96	0.511782	0.338	0.116	4.22751e-92	pDC	ECHDC1
2.38093e-96	0.346487	0.208	0.054	4.22996e-92	pDC	2011-09-01
3.4663e-96	0.476754	0.417	0.156	6.15822e-92	pDC	ESD
4.67729e-96	0.610388	0.642	0.309	8.30967e-92	pDC	2015-09-01
5.91172e-96	0.3582	0.268	0.081	1.05028e-91	pDC	GRINA
6.74181e-96	0.348529	0.282	0.087	1.19775e-91	pDC	ALG5
8.48933e-96	0.424025	0.261	0.079	1.50821e-91	pDC	SEC13
1.54804e-95	0.401281	0.27	0.082	2.75025e-91	pDC	TMEM141
2.266e-95	0.503836	0.399	0.147	4.02577e-91	pDC	MGAT1
2.54432e-95	0.418636	0.296	0.094	4.52024e-91	pDC	IFNAR1
2.98826e-95	0.405722	0.326	0.109	5.30894e-91	pDC	PRDX3
7.36526e-95	0.462156	0.212	0.057	1.30851e-90	pDC	FAM53C
1.78167e-94	0.547169	0.538	0.232	3.16532e-90	pDC	PRDX6
3.22901e-94	0.468349	0.337	0.114	5.73666e-90	pDC	GPAA1
1.53721e-93	0.350445	0.201	0.052	2.73101e-89	pDC	KIF20B
2.53071e-93	0.596213	0.89	0.7	4.49605e-89	pDC	PPIA
2.5337e-93	0.519947	0.44	0.172	4.50137e-89	pDC	NMT1
5.72568e-93	0.638885	0.313	0.107	1.01723e-88	pDC	RP11-386I14.4
8.45769e-93	0.419473	0.39	0.144	1.50259e-88	pDC	SYNGR2
8.88219e-93	0.370792	0.222	0.062	1.57801e-88	pDC	CCDC47
3.34243e-92	0.457883	0.301	0.099	5.93817e-88	pDC	GNL3
4.29017e-92	0.481496	0.51	0.211	7.62192e-88	pDC	FAM96B
1.67549e-91	0.346188	0.209	0.057	2.97667e-87	pDC	SMCO4
2.46924e-91	0.334019	0.224	0.063	4.38686e-87	pDC	TOR3A
9.95395e-91	0.663443	0.816	0.567	1.76842e-86	pDC	CHCHD2
1.12162e-90	0.395373	0.222	0.063	1.99267e-86	pDC	ARID1B
1.18477e-90	0.417041	0.374	0.135	2.10487e-86	pDC	PSENEN
1.53347e-90	0.388166	0.278	0.088	2.72437e-86	pDC	NUDT22
4.0442e-90	0.592826	0.421	0.166	7.18492e-86	pDC	MIS18BP1
7.95091e-90	0.411073	0.309	0.104	1.41256e-85	pDC	NUDT5
8.16469e-90	0.367647	0.21	0.058	1.45054e-85	pDC	TRAPPC12
2.28424e-89	0.438969	0.292	0.096	4.05818e-85	pDC	SIT1
3.95651e-89	0.383203	0.342	0.12	7.02914e-85	pDC	NENF
1.79704e-88	0.399498	0.345	0.122	3.19263e-84	pDC	LPXN
6.56363e-88	0.424476	0.24	0.072	1.16609e-83	pDC	SLC35C2
2.07986e-87	0.403232	0.238	0.071	3.69507e-83	pDC	JKAMP
3.5228e-87	0.410673	0.356	0.129	6.25861e-83	pDC	C1orf43
4.11579e-87	0.299555	0.213	0.06	7.31211e-83	pDC	EAF2
5.13052e-87	0.487177	0.472	0.194	9.11488e-83	pDC	SLC38A2
1.00623e-86	0.323092	0.227	0.066	1.78767e-82	pDC	CHPT1
3.30312e-86	0.394747	0.345	0.123	5.86832e-82	pDC	MAP2K1
2.65977e-85	0.486314	0.318	0.112	4.72534e-81	pDC	ZMYM2
2.93406e-85	0.41549	0.296	0.1	5.21265e-81	pDC	MTMR14
2.25676e-84	0.628148	0.758	0.441	4.00935e-80	pDC	TMEM258
2.61321e-84	0.425835	0.349	0.127	4.64262e-80	pDC	EMC7
2.62652e-84	0.423258	0.266	0.086	4.66628e-80	pDC	CLTC
3.00277e-84	0.418724	0.387	0.149	5.33472e-80	pDC	PARVG
4.4332e-84	0.435056	0.449	0.183	7.87601e-80	pDC	PFDN2
4.71879e-84	0.481516	0.514	0.223	8.3834e-80	pDC	C1QBP
7.22192e-84	0.431384	0.467	0.192	1.28305e-79	pDC	GTF2A2
1.22225e-83	0.360463	0.298	0.102	2.17144e-79	pDC	LMO4
1.40342e-83	0.489248	0.506	0.22	2.49332e-79	pDC	APBB1IP
2.14232e-83	0.445239	0.364	0.136	3.80605e-79	pDC	TPM4
3.03096e-83	0.489912	0.452	0.189	5.3848e-79	pDC	YWHAE
3.04545e-83	0.359614	0.325	0.114	5.41055e-79	pDC	MPG
5.04993e-83	0.357696	0.285	0.095	8.97171e-79	pDC	SMIM19
8.28644e-83	0.46997	0.472	0.199	1.47217e-78	pDC	ATP5G1
1.49907e-82	0.320882	0.283	0.094	2.66325e-78	pDC	RAB4B
3.23866e-82	0.631811	0.571	0.264	5.75381e-78	pDC	MDM4
3.25907e-82	0.458382	0.473	0.2	5.79006e-78	pDC	TMEM14B
3.43121e-82	0.546637	0.753	0.423	6.09589e-78	pDC	GABARAP
3.66603e-82	0.550756	0.672	0.346	6.51308e-78	pDC	C11orf31
4.3818e-82	0.487715	0.349	0.13	7.7847e-78	pDC	LARS
7.64024e-82	0.432858	0.316	0.112	1.35737e-77	pDC	DNM2
9.65446e-82	0.44307	0.332	0.122	1.71521e-77	pDC	NAGK
3.23565e-81	0.347322	0.317	0.112	5.74845e-77	pDC	GLO1
4.72687e-81	0.384574	0.288	0.099	8.39776e-77	pDC	AKIRIN2
1.19263e-80	0.407233	0.328	0.119	2.11883e-76	pDC	ZNF22
1.33716e-80	0.389605	0.307	0.109	2.3756e-76	pDC	HDAC2
1.3981e-80	0.563615	0.524	0.24	2.48386e-76	pDC	TTC3
1.8517e-80	0.390575	0.296	0.103	3.28973e-76	pDC	VPS36
2.23054e-80	0.466433	0.293	0.102	3.96277e-76	pDC	BAZ2B
3.81008e-80	0.286062	0.24	0.074	6.769e-76	pDC	TMED3
3.8599e-80	0.347015	0.26	0.085	6.8575e-76	pDC	LINC00998
4.39791e-80	0.316997	0.229	0.07	7.81333e-76	pDC	TSEN34
7.66568e-80	0.353802	0.31	0.109	1.36189e-75	pDC	HEXB
9.65294e-80	0.442895	0.561	0.258	1.71494e-75	pDC	MOB1A
1.43075e-79	0.482956	0.409	0.167	2.54187e-75	pDC	GTF2I
1.58364e-79	0.455878	0.365	0.141	2.8135e-75	pDC	THEMIS2
3.77501e-79	0.558115	0.623	0.318	6.70667e-75	pDC	ATP5B
3.91017e-79	0.315242	0.209	0.062	6.94681e-75	pDC	METTL7A
6.45793e-79	0.356668	0.353	0.132	1.14732e-74	pDC	TMEM179B
1.22487e-78	0.540371	0.66	0.334	2.17611e-74	pDC	SCAF11
1.4382e-78	0.561765	0.544	0.258	2.5551e-74	pDC	BST2
1.64523e-78	0.383901	0.337	0.125	2.92292e-74	pDC	LYPLA1
5.02431e-78	0.546507	0.59	0.287	8.92619e-74	pDC	GABARAPL2
6.44081e-78	0.314146	0.21	0.062	1.14427e-73	pDC	NTAN1
6.76493e-78	0.373221	0.389	0.151	1.20186e-73	pDC	COPZ1
1.41539e-77	0.586893	0.604	0.299	2.51458e-73	pDC	AKAP9
2.09468e-77	0.323232	0.272	0.092	3.72142e-73	pDC	AKR7A2
3.84174e-77	0.542366	0.702	0.382	6.82523e-73	pDC	COPE
1.78929e-76	0.419354	0.299	0.107	3.17885e-72	pDC	INPP4A
2.61133e-76	0.330914	0.27	0.092	4.63928e-72	pDC	PTTG1IP
2.77974e-76	0.358707	0.281	0.097	4.93848e-72	pDC	IREB2
2.8545e-76	0.600154	0.702	0.378	5.07131e-72	pDC	ANKRD12
4.18317e-76	0.381959	0.263	0.089	7.43182e-72	pDC	CCDC57
6.19373e-76	0.378218	0.203	0.061	1.10038e-71	pDC	SLC12A9
1.11052e-75	0.371996	0.39	0.155	1.97296e-71	pDC	DDOST
1.40409e-75	0.320429	0.25	0.083	2.49451e-71	pDC	PGD
1.65156e-75	0.495878	0.461	0.202	2.93417e-71	pDC	ANKRD11
1.83482e-75	0.36085	0.231	0.074	3.25975e-71	pDC	MED13L
4.42816e-75	0.455676	0.459	0.198	7.86707e-71	pDC	PTPN2
4.76125e-75	0.451754	0.318	0.118	8.45884e-71	pDC	NCKAP1L
1.69801e-74	0.466463	0.484	0.215	3.01668e-70	pDC	MTPN
7.29407e-74	0.406289	0.499	0.222	1.29586e-69	pDC	LSM5
1.32835e-73	0.554455	0.624	0.323	2.35996e-69	pDC	PSMA2.1
1.74673e-73	0.295202	0.24	0.078	3.10323e-69	pDC	CISD2
1.9477e-73	0.42827	0.311	0.116	3.46028e-69	pDC	SEC31A
4.03097e-73	0.305417	0.202	0.061	7.16142e-69	pDC	CHCHD3
7.17437e-73	0.531829	0.373	0.151	1.2746e-68	pDC	LENG8
1.10943e-72	0.29602	0.262	0.09	1.97101e-68	pDC	ARF3
1.33454e-72	0.567286	0.647	0.348	2.37095e-68	pDC	DYNLL1
2.08835e-72	0.429947	0.556	0.261	3.71016e-68	pDC	SH3KBP1
2.28215e-72	0.419107	0.41	0.172	4.05448e-68	pDC	SRP72
2.51069e-72	0.403387	0.274	0.097	4.4605e-68	pDC	TTC37
4.84825e-72	0.459224	0.524	0.241	8.61339e-68	pDC	M6PR
8.15348e-72	0.268102	0.205	0.063	1.44855e-67	pDC	PSMB5
8.30433e-72	0.403753	0.548	0.256	1.47535e-67	pDC	H2AFV
1.02735e-71	0.378021	0.274	0.098	1.8252e-67	pDC	HNRNPAB
2.25343e-71	0.300051	0.253	0.086	4.00344e-67	pDC	GLRX5
2.45634e-71	0.548895	0.831	0.596	4.36393e-67	pDC	ARPC1B
2.5731e-71	0.527836	0.654	0.349	4.57137e-67	pDC	ATP5G3
3.22265e-71	0.305491	0.209	0.066	5.72537e-67	pDC	NCF4
3.35731e-71	0.371175	0.288	0.105	5.9646e-67	pDC	ARF4
8.17466e-71	0.273913	0.237	0.078	1.45231e-66	pDC	ACADM
1.1526e-70	0.475048	0.516	0.24	2.04771e-66	pDC	GGNBP2
1.41384e-70	0.454606	0.71	0.378	2.51184e-66	pDC	RAC1
2.49529e-70	0.480982	0.627	0.323	4.43313e-66	pDC	KTN1
3.62531e-70	0.395585	0.34	0.134	6.44073e-66	pDC	AKR1A1
4.47136e-70	0.508291	0.524	0.25	7.94383e-66	pDC	TUBB
1.8944e-69	0.447844	0.376	0.156	3.36559e-65	pDC	NR3C1
2.821e-69	0.282189	0.275	0.098	5.01178e-65	pDC	VMA21
6.16688e-69	0.331173	0.28	0.101	1.09561e-64	pDC	FIP1L1
9.77317e-69	0.485667	0.678	0.362	1.7363e-64	pDC	POMP
1.16614e-68	0.459675	0.548	0.265	2.07176e-64	pDC	UBXN4
1.95842e-68	0.482754	0.631	0.329	3.47932e-64	pDC	COX7A2L
2.76619e-68	0.403126	0.449	0.199	4.91442e-64	pDC	RBBP4
3.30865e-68	0.402258	0.354	0.142	5.87815e-64	pDC	SAP30BP
4.69868e-68	0.390054	0.327	0.129	8.34767e-64	pDC	PAG1
9.11417e-68	0.366524	0.397	0.167	1.61922e-63	pDC	RTFDC1
1.99119e-67	0.427279	0.416	0.183	3.53756e-63	pDC	CHCHD10
2.14879e-67	0.340201	0.344	0.136	3.81754e-63	pDC	PSMD9
2.57904e-67	0.343731	0.304	0.116	4.58193e-63	pDC	PCMTD1
2.65423e-67	0.31618	0.304	0.115	4.71551e-63	pDC	SCAMP2
2.84709e-67	0.38367	0.402	0.17	5.05814e-63	pDC	NUCB1
5.52578e-67	0.467177	0.483	0.224	9.8171e-63	pDC	ACADVL
5.91915e-67	0.242675	0.229	0.076	1.0516e-62	pDC	CAPRIN1
7.56415e-67	0.298432	0.325	0.125	1.34385e-62	pDC	TXNL4A
1.35815e-66	0.300444	0.2	0.063	2.41289e-62	pDC	NUP62
1.37561e-66	0.306067	0.223	0.074	2.44391e-62	pDC	CLPTM1
1.54459e-66	0.373381	0.287	0.107	2.74413e-62	pDC	MIA3
1.87438e-66	0.362862	0.337	0.134	3.33003e-62	pDC	CDC40
2.11292e-66	0.343152	0.241	0.084	3.75381e-62	pDC	ORAI2
2.57987e-66	0.325623	0.317	0.123	4.58339e-62	pDC	SERINC3
7.25513e-66	0.286064	0.251	0.088	1.28895e-61	pDC	CD302
1.05627e-65	0.305805	0.268	0.097	1.87657e-61	pDC	QKI
1.30777e-65	0.348058	0.333	0.133	2.32339e-61	pDC	NDUFS3
1.34574e-65	0.466379	0.588	0.297	2.39085e-61	pDC	NDUFC2
1.53624e-65	0.414364	0.431	0.193	2.72928e-61	pDC	HIST1H4C
1.7904e-65	0.401271	0.404	0.175	3.18082e-61	pDC	JMJD1C
2.0727e-65	0.295404	0.205	0.066	3.68236e-61	pDC	MGAT2
3.13028e-65	0.488162	0.605	0.307	5.56125e-61	pDC	HSPA5
4.11e-65	0.352791	0.217	0.072	7.30182e-61	pDC	MAP4K4
4.67882e-65	0.399054	0.295	0.112	8.31239e-61	pDC	SRPR
4.95395e-65	0.393346	0.205	0.067	8.80118e-61	pDC	UBE2W
1.0944e-64	0.346037	0.239	0.083	1.94431e-60	pDC	DNAJB9
1.56597e-64	0.333503	0.322	0.126	2.7821e-60	pDC	FLOT1
2.14615e-64	0.380985	0.582	0.287	3.81284e-60	pDC	ARL6IP1
2.14685e-64	0.287192	0.245	0.086	3.8141e-60	pDC	MAPKAPK3
2.81921e-64	0.383606	0.376	0.159	5.00861e-60	pDC	ILF2
4.60129e-64	0.374298	0.309	0.122	8.17466e-60	pDC	DARS
4.93753e-64	0.2786	0.227	0.078	8.77202e-60	pDC	ADK
5.30745e-64	0.447963	0.516	0.25	9.42922e-60	pDC	WDR1
6.28447e-64	0.398084	0.589	0.293	1.1165e-59	pDC	LAMTOR5
6.46987e-64	0.46352	0.567	0.286	1.14944e-59	pDC	2006-09-01
7.40056e-64	0.512412	0.62	0.326	1.31478e-59	pDC	2009-09-01
1.55319e-63	0.339194	0.337	0.137	2.7594e-59	pDC	WBSCR22
3.13135e-63	0.34533	0.223	0.076	5.56315e-59	pDC	RERE
4.00498e-63	0.354075	0.457	0.207	7.11524e-59	pDC	TMCO1
4.30063e-63	0.311982	0.3	0.117	7.64049e-59	pDC	TOP1
4.44275e-63	0.478279	0.648	0.351	7.89299e-59	pDC	ATP5A1
6.49057e-63	0.376102	0.3	0.117	1.15312e-58	pDC	SDR39U1
8.79294e-63	0.347292	0.307	0.121	1.56215e-58	pDC	DR1
1.13712e-62	0.314532	0.202	0.067	2.0202e-58	pDC	SLC39A10
1.31104e-62	0.351223	0.398	0.173	2.32919e-58	pDC	PSMA3
1.60218e-62	0.303795	0.209	0.069	2.84643e-58	pDC	RDH14
2.16668e-62	0.394205	0.484	0.226	3.84933e-58	pDC	ANAPC11
2.19744e-62	0.30786	0.31	0.123	3.90398e-58	pDC	CECR1
2.31258e-62	0.281592	0.236	0.083	4.10853e-58	pDC	PSMA6
4.96501e-62	0.356648	0.504	0.237	8.82083e-58	pDC	NDUFS6
5.83035e-62	0.364197	0.417	0.184	1.03582e-57	pDC	PHPT1
7.76638e-62	0.304418	0.3	0.117	1.37977e-57	pDC	MAP3K8
8.44016e-62	0.399216	0.525	0.252	1.49948e-57	pDC	BCAP31
9.1333e-62	0.320448	0.27	0.101	1.62262e-57	pDC	UBE2A
1.12821e-61	0.289638	0.265	0.098	2.00438e-57	pDC	STOML2
4.55277e-61	0.33255	0.24	0.086	8.08845e-57	pDC	ABCE1
4.75726e-61	0.231605	0.239	0.084	8.45175e-57	pDC	AK2
6.09256e-61	0.531434	0.696	0.408	1.0824e-56	pDC	PDIA3
6.39287e-61	0.31002	0.254	0.093	1.13576e-56	pDC	ZDHHC12
7.08574e-61	0.307875	0.288	0.112	1.25885e-56	pDC	PLEKHO1
9.47037e-61	0.328814	0.367	0.156	1.68251e-56	pDC	NDUFAF3
1.20464e-60	0.253177	0.249	0.09	2.14015e-56	pDC	REXO2
1.28894e-60	0.486023	0.678	0.384	2.28994e-56	pDC	ARF1
2.79119e-60	0.282196	0.232	0.082	4.95884e-56	pDC	AZIN1
4.83959e-60	0.316305	0.221	0.077	8.59802e-56	pDC	MXD4
7.75854e-60	0.412745	0.559	0.284	1.37838e-55	pDC	SNRPE
8.60052e-60	0.377396	0.572	0.286	1.52797e-55	pDC	GNG5
2.31281e-59	0.375775	0.519	0.251	4.10894e-55	pDC	DSTN
4.90194e-59	0.277075	0.318	0.129	8.70879e-55	pDC	TCEAL8
5.76509e-59	0.440293	0.413	0.188	1.02423e-54	pDC	RBM6
7.37132e-59	0.263043	0.231	0.082	1.30959e-54	pDC	MAD2L2
7.89909e-59	0.414591	0.405	0.183	1.40335e-54	pDC	DDIT4
8.64345e-59	0.476371	0.699	0.406	1.5356e-54	pDC	C11orf58
1.9605e-58	0.38513	0.249	0.094	3.48303e-54	pDC	IL10RB
4.60454e-58	0.357092	0.317	0.131	8.18042e-54	pDC	SENP6
6.4391e-58	0.297087	0.279	0.109	1.14397e-53	pDC	UBE2K
7.98971e-58	0.367065	0.317	0.132	1.41945e-53	pDC	RNF13
1.11732e-57	0.276878	0.237	0.086	1.98503e-53	pDC	ISCA2
1.59594e-57	0.347281	0.398	0.177	2.83535e-53	pDC	FBXW5
1.81088e-57	0.375545	0.528	0.261	3.21722e-53	pDC	C8orf59
3.17433e-57	0.414788	0.338	0.146	5.63951e-53	pDC	H1FX
4.92803e-57	0.337412	0.333	0.14	8.75514e-53	pDC	ACAA1
5.75833e-57	0.357866	0.478	0.229	1.02303e-52	pDC	DUT
9.57156e-57	0.342673	0.369	0.161	1.70048e-52	pDC	TMEM243
9.71604e-57	0.488945	0.435	0.205	1.72615e-52	pDC	SRSF6
1.01209e-56	0.374553	0.412	0.189	1.79808e-52	pDC	SLC38A1
2.39796e-56	0.30428	0.394	0.177	4.26022e-52	pDC	C1orf86
3.67106e-56	0.320158	0.211	0.075	6.522e-52	pDC	ITCH
1.29879e-55	0.285282	0.259	0.099	2.30743e-51	pDC	KDELR1
1.36582e-55	0.262184	0.204	0.072	2.42652e-51	pDC	HDLBP
1.87605e-55	0.311184	0.221	0.08	3.33299e-51	pDC	SUZ12
2.85954e-55	0.343389	0.332	0.142	5.08026e-51	pDC	MSL3
2.96846e-55	0.244764	0.231	0.085	5.27377e-51	pDC	MRPL16
4.15172e-55	0.437614	0.694	0.41	7.37594e-51	pDC	EIF4G2
4.62214e-55	0.513727	0.687	0.391	8.2117e-51	pDC	DDX17
1.04515e-54	0.331	0.29	0.118	1.85681e-50	pDC	CARHSP1
1.36435e-54	0.297759	0.363	0.158	2.42391e-50	pDC	ZNF428
1.41164e-54	0.259837	0.223	0.082	2.50791e-50	pDC	CYB5R3
2.35956e-54	0.360014	0.38	0.171	4.192e-50	pDC	ZCCHC11
2.87626e-54	0.34221	0.264	0.104	5.10997e-50	pDC	ANKRD10
2.90285e-54	0.266674	0.297	0.121	5.15721e-50	pDC	RSU1
2.93214e-54	0.415289	0.575	0.299	5.20925e-50	pDC	DPP7
3.65624e-54	0.291607	0.375	0.167	6.49568e-50	pDC	APH1A
4.83177e-54	0.41126	0.68	0.392	8.58412e-50	pDC	TMEM59
6.80181e-54	0.304958	0.343	0.147	1.20841e-49	pDC	SRP19
8.52114e-54	0.300683	0.323	0.137	1.51387e-49	pDC	MMADHC
2.75091e-53	0.336662	0.253	0.098	4.88727e-49	pDC	INTS10
2.80316e-53	0.425666	0.597	0.323	4.98009e-49	pDC	DAD1
2.85197e-53	0.281128	0.203	0.072	5.06682e-49	pDC	ATP2A3
4.46519e-53	0.396338	0.554	0.29	7.93285e-49	pDC	ATP5C1
4.49002e-53	0.337594	0.422	0.197	7.97696e-49	pDC	CYC1
4.59236e-53	0.39778	0.468	0.229	8.15879e-49	pDC	ARHGAP4
5.94056e-53	0.329832	0.548	0.278	1.0554e-48	pDC	COX5A
6.48785e-53	0.408513	0.653	0.368	1.15263e-48	pDC	FAM49B
6.69918e-53	0.296273	0.259	0.102	1.19018e-48	pDC	RAB4A
6.80761e-53	0.282047	0.221	0.082	1.20944e-48	pDC	PHC3
7.41151e-53	0.31027	0.236	0.09	1.31673e-48	pDC	DUSP22
9.39395e-53	0.227805	0.216	0.078	1.66893e-48	pDC	GORASP2
1.06169e-52	0.272665	0.222	0.083	1.88619e-48	pDC	MEF2A
1.40943e-52	0.272548	0.347	0.152	2.50399e-48	pDC	TIMM8B
1.599e-52	0.351825	0.608	0.328	2.84078e-48	pDC	CALR
1.62916e-52	0.261582	0.213	0.078	2.89436e-48	pDC	HIST2H2AA3
1.78654e-52	0.22093	0.208	0.075	3.17397e-48	pDC	VEZF1
2.92799e-52	0.222543	0.353	0.153	5.20187e-48	pDC	ACTN4
3.09971e-52	0.306116	0.49	0.238	5.50695e-48	pDC	TOMM20
4.11289e-52	0.279907	0.251	0.098	7.30696e-48	pDC	TMEM208
4.57702e-52	0.228027	0.236	0.09	8.13153e-48	pDC	LAGE3
4.61361e-52	0.449871	0.861	0.681	8.19654e-48	pDC	OST4
6.70836e-52	0.297217	0.487	0.237	1.19181e-47	pDC	LSM3
9.10604e-52	0.239806	0.238	0.091	1.61778e-47	pDC	DDRGK1
9.74408e-52	0.276662	0.338	0.147	1.73113e-47	pDC	UFM1
1.14801e-51	0.348139	0.318	0.138	2.03955e-47	pDC	GIT2
1.53225e-51	0.239809	0.244	0.095	2.72219e-47	pDC	EIF4EBP1
1.99418e-51	0.337482	0.234	0.091	3.54287e-47	pDC	TRIM44
2.15601e-51	0.275002	0.289	0.12	3.83036e-47	pDC	TOP2B
2.78047e-51	0.23922	0.24	0.093	4.93978e-47	pDC	RRP7A
3.03316e-51	0.494151	0.706	0.436	5.3887e-47	pDC	EIF3L
3.07674e-51	0.328844	0.342	0.152	5.46613e-47	pDC	PHF14
6.79763e-51	0.322966	0.202	0.074	1.20767e-46	pDC	NAPRT1
6.82248e-51	0.237795	0.218	0.081	1.21208e-46	pDC	HDAC3
9.99465e-51	0.244313	0.209	0.077	1.77565e-46	pDC	GTPBP6
1.00816e-50	0.297153	0.293	0.123	1.79109e-46	pDC	PMF1
2.19276e-50	0.312033	0.243	0.096	3.89566e-46	pDC	ERGIC2
2.40273e-50	0.274588	0.356	0.159	4.2687e-46	pDC	PRMT1
2.77052e-50	0.299023	0.204	0.075	4.92211e-46	pDC	USO1
4.03914e-50	0.264454	0.257	0.103	7.17594e-46	pDC	LAMP2
5.62883e-50	0.288897	0.451	0.218	1.00002e-45	pDC	COX16
5.84345e-50	0.278538	0.445	0.213	1.03815e-45	pDC	COX17
6.04955e-50	0.306421	0.435	0.208	1.07476e-45	pDC	LSM4
9.84998e-50	0.278248	0.257	0.104	1.74995e-45	pDC	FRYL
1.08154e-49	0.245034	0.254	0.102	1.92147e-45	pDC	MCTS1
1.22653e-49	0.413075	0.684	0.412	2.17905e-45	pDC	BRK1
2.12317e-49	0.330684	0.456	0.224	3.77202e-45	pDC	ARF5
2.52617e-49	0.252093	0.227	0.088	4.48799e-45	pDC	MFSD1
2.83658e-49	0.286767	0.46	0.224	5.03947e-45	pDC	MDH2
3.44212e-49	0.380531	0.433	0.213	6.11528e-45	pDC	VPS13C
3.89175e-49	0.303328	0.281	0.117	6.91409e-45	pDC	PBRM1
4.48618e-49	0.240727	0.204	0.076	7.97014e-45	pDC	MYD88
4.95592e-49	0.239529	0.219	0.082	8.8047e-45	pDC	CRELD2
5.13036e-49	0.236251	0.251	0.101	9.1146e-45	pDC	STARD7
8.88297e-49	0.257651	0.204	0.076	1.57815e-44	pDC	GMCL1
9.07104e-49	0.266474	0.312	0.135	1.61156e-44	pDC	FKBP3
9.46507e-49	0.237321	0.243	0.097	1.68156e-44	pDC	NOTCH2NL
1.20411e-48	0.286476	0.244	0.098	2.13922e-44	pDC	U2AF1L4
1.98335e-48	0.327319	0.429	0.209	3.52361e-44	pDC	PRPF40A
2.23652e-48	0.256157	0.253	0.102	3.9734e-44	pDC	BAG6
2.76489e-48	0.284466	0.308	0.133	4.9121e-44	pDC	NASP
3.50154e-48	0.252075	0.394	0.183	6.22084e-44	pDC	MRPL51
3.98003e-48	0.328788	0.505	0.258	7.07093e-44	pDC	EIF5
4.69469e-48	0.311182	0.36	0.165	8.34058e-44	pDC	RBBP7
6.45224e-48	0.287656	0.2	0.074	1.1463e-43	pDC	DTNBP1
7.59538e-48	0.280585	0.265	0.11	1.3494e-43	pDC	SCFD1
8.70895e-48	0.217299	0.239	0.095	1.54723e-43	pDC	ARFGAP3
9.545e-48	0.415994	0.748	0.479	1.69576e-43	pDC	TMBIM6
1.18414e-47	0.344875	0.592	0.322	2.10374e-43	pDC	HMGN3
6.89332e-47	0.239916	0.212	0.081	1.22467e-42	pDC	LPGAT1
9.87472e-47	0.380195	0.609	0.341	1.75434e-42	pDC	U2AF1
1.21501e-46	0.350386	0.572	0.31	2.15859e-42	pDC	GDI2
1.30166e-46	0.202966	0.217	0.083	2.31252e-42	pDC	GRHPR
1.51254e-46	0.223502	0.219	0.085	2.68717e-42	pDC	TAF10
3.29904e-46	0.284614	0.232	0.093	5.86107e-42	pDC	SMU1
7.68991e-46	0.398837	0.852	0.673	1.36619e-41	pDC	ARPC3
9.52766e-46	0.2673	0.224	0.09	1.69268e-41	pDC	STAT2
1.0341e-45	0.228251	0.254	0.105	1.83718e-41	pDC	MRPS33
1.06236e-45	0.260754	0.279	0.119	1.88739e-41	pDC	C18orf32
1.42361e-45	0.275818	0.2	0.076	2.52918e-41	pDC	OXR1
2.09158e-45	0.280906	0.363	0.17	3.71589e-41	pDC	PABPN1
3.58416e-45	0.312243	0.549	0.293	6.36762e-41	pDC	SRSF9
4.3495e-45	0.382894	0.743	0.472	7.72733e-41	pDC	RHOA
5.8177e-45	0.289704	0.446	0.223	1.03357e-40	pDC	CCT8
8.00051e-45	0.293525	0.255	0.107	1.42137e-40	pDC	ATP6AP1
8.00532e-45	0.208501	0.21	0.081	1.42222e-40	pDC	YIF1A
1.0367e-44	0.245258	0.265	0.113	1.8418e-40	pDC	CDC123
1.06709e-44	0.334838	0.6	0.329	1.89579e-40	pDC	KRTCAP2
1.09725e-44	0.371635	0.66	0.384	1.94938e-40	pDC	EID1
2.32777e-44	0.329571	0.379	0.183	4.13552e-40	pDC	NEMF
2.63305e-44	0.207998	0.353	0.162	4.67788e-40	pDC	TMEM147
3.69295e-44	0.223077	0.254	0.107	6.5609e-40	pDC	LEPROT
3.76688e-44	0.21191	0.295	0.129	6.69223e-40	pDC	TM2D1
8.15313e-44	0.210164	0.296	0.131	1.44849e-39	pDC	ATOX1
9.4162e-44	0.308095	0.233	0.096	1.67288e-39	pDC	NUP210
1.32753e-43	0.202083	0.392	0.185	2.35849e-39	pDC	PIN1
1.43114e-43	0.224423	0.263	0.113	2.54256e-39	pDC	SUGT1
1.68609e-43	0.286345	0.32	0.147	2.99551e-39	pDC	NDUFS2
2.2423e-43	0.30187	0.273	0.119	3.98367e-39	pDC	TTC17
2.41449e-43	0.321295	0.634	0.357	4.28958e-39	pDC	FKBP1A
2.46714e-43	0.345313	0.489	0.255	4.38312e-39	pDC	PPP1R2
3.22014e-43	0.359677	0.553	0.299	5.72091e-39	pDC	PNN
3.77057e-43	0.259485	0.371	0.176	6.69879e-39	pDC	BNIP2
3.99932e-43	0.334346	0.428	0.215	7.10519e-39	pDC	ANAPC5
4.14486e-43	0.243119	0.427	0.211	7.36376e-39	pDC	TMEM219
6.18551e-43	0.209823	0.265	0.113	1.09892e-38	pDC	VBP1
9.57843e-43	0.364592	0.709	0.435	1.7017e-38	pDC	ATP5J2
9.62565e-43	0.248009	0.211	0.084	1.71009e-38	pDC	KATNBL1
9.70916e-43	0.295778	0.228	0.094	1.72493e-38	pDC	GAK
1.1896e-42	0.316598	0.527	0.28	2.11344e-38	pDC	RTN4
1.4731e-42	0.239884	0.269	0.117	2.61711e-38	pDC	CLINT1
1.77884e-42	0.28043	0.318	0.147	3.16028e-38	pDC	IAH1
2.15941e-42	0.343449	0.673	0.402	3.8364e-38	pDC	DBI
2.84847e-42	0.263321	0.204	0.081	5.0606e-38	pDC	BRD3
2.98862e-42	0.337604	0.26	0.113	5.30959e-38	pDC	YME1L1
6.64927e-42	0.252434	0.319	0.148	1.18131e-37	pDC	MTIF3
8.4767e-42	0.250434	0.389	0.19	1.50597e-37	pDC	NDUFC1
8.51581e-42	0.410169	0.773	0.539	1.51292e-37	pDC	NDUFA4
9.24113e-42	0.222071	0.202	0.08	1.64178e-37	pDC	TIMM10
9.76197e-42	0.253741	0.3	0.136	1.73431e-37	pDC	CCT2
9.77175e-42	0.377607	0.641	0.386	1.73605e-37	pDC	SRRM2
1.01462e-41	0.267882	0.371	0.179	1.80257e-37	pDC	SNHG9
1.04501e-41	0.334921	0.327	0.155	1.85657e-37	pDC	SREK1
1.29997e-41	0.23584	0.298	0.134	2.30952e-37	pDC	HSPB11
1.98732e-41	0.270703	0.453	0.232	3.53067e-37	pDC	LMAN2
2.60341e-41	0.348544	0.734	0.464	4.62523e-37	pDC	SERP1
4.11443e-41	0.307117	0.55	0.304	7.3097e-37	pDC	NDUFB4
4.78612e-41	0.210265	0.202	0.08	8.50302e-37	pDC	PLEKHA2
5.49796e-41	0.256485	0.345	0.165	9.76768e-37	pDC	TWF2
5.54203e-41	0.226073	0.346	0.163	9.84597e-37	pDC	PSMB2
6.03266e-41	0.296359	0.492	0.258	1.07176e-36	pDC	PDCD4
7.44225e-41	0.216373	0.289	0.13	1.32219e-36	pDC	LSM1
9.06968e-41	0.221156	0.22	0.09	1.61132e-36	pDC	C22orf39
9.62962e-41	0.249623	0.317	0.148	1.7108e-36	pDC	ETFB
1.06668e-40	0.247353	0.394	0.195	1.89506e-36	pDC	TCEB1
1.07094e-40	0.248942	0.401	0.2	1.90263e-36	pDC	OSBPL8
1.51694e-40	0.245197	0.32	0.149	2.69499e-36	pDC	YTHDF2
1.79264e-40	0.236128	0.244	0.105	3.18481e-36	pDC	NUDCD2
1.87598e-40	0.225884	0.214	0.087	3.33287e-36	pDC	PDS5A
2.04813e-40	0.272676	0.443	0.227	3.6387e-36	pDC	GRB2
2.07602e-40	0.243276	0.258	0.113	3.68826e-36	pDC	PFKL
2.14257e-40	0.232208	0.269	0.119	3.80649e-36	pDC	CTBP1
2.19017e-40	0.212904	0.286	0.129	3.89106e-36	pDC	PQBP1
2.64883e-40	0.243512	0.262	0.116	4.7059e-36	pDC	PTPN1
4.5406e-40	0.27302	0.463	0.242	8.06683e-36	pDC	ANP32A
4.87505e-40	0.302668	0.537	0.29	8.66102e-36	pDC	UBE2L3
5.81869e-40	0.352332	0.646	0.378	1.03375e-35	pDC	TRA2B
6.78183e-40	0.372584	0.567	0.324	1.20486e-35	pDC	SFPQ
9.64225e-40	0.246719	0.377	0.185	1.71304e-35	pDC	EIF6
9.64825e-40	0.276539	0.265	0.118	1.71411e-35	pDC	PAN3
9.72632e-40	0.211153	0.257	0.113	1.72798e-35	pDC	SLC44A2
1.02208e-39	0.309804	0.537	0.299	1.81582e-35	pDC	LAMTOR1
1.12343e-39	0.229636	0.417	0.21	1.99588e-35	pDC	ROMO1
1.24582e-39	0.242112	0.28	0.127	2.21332e-35	pDC	NDUFS4
1.25493e-39	0.24086	0.254	0.111	2.22951e-35	pDC	COPB1
1.4662e-39	0.222987	0.296	0.135	2.60486e-35	pDC	RHEB
1.66924e-39	0.32143	0.46	0.241	2.96558e-35	pDC	USP15
1.75454e-39	0.389285	0.739	0.491	3.11712e-35	pDC	HMGN2
2.25933e-39	0.246522	0.318	0.15	4.01392e-35	pDC	SNF8
3.04323e-39	0.246879	0.302	0.14	5.40661e-35	pDC	NDUFB6
3.5205e-39	0.202681	0.208	0.086	6.25452e-35	pDC	IQSEC1
3.74687e-39	0.211126	0.266	0.118	6.6567e-35	pDC	ARID5A
4.48305e-39	0.218792	0.283	0.128	7.96458e-35	pDC	DNAJC1
4.99045e-39	0.209009	0.35	0.168	8.86604e-35	pDC	PSMD7
7.05518e-39	0.311019	0.655	0.39	1.25342e-34	pDC	JTB
8.81115e-39	0.321225	0.49	0.27	1.56539e-34	pDC	SP110
1.35191e-38	0.31809	0.418	0.216	2.4018e-34	pDC	ZRANB2
1.41309e-38	0.205644	0.488	0.257	2.51049e-34	pDC	TALDO1
1.56035e-38	0.233944	0.394	0.199	2.77212e-34	pDC	PGLS
2.47275e-38	0.331035	0.399	0.208	4.3931e-34	pDC	PCM1
2.67438e-38	0.245874	0.349	0.171	4.75131e-34	pDC	RER1
2.77795e-38	0.310881	0.611	0.352	4.93531e-34	pDC	UBE2D2
3.03862e-38	0.389534	0.809	0.567	5.39842e-34	pDC	LSP1
3.07687e-38	0.242092	0.336	0.161	5.46637e-34	pDC	VCP
5.14028e-38	0.234246	0.386	0.194	9.13223e-34	pDC	PSMB7
6.47746e-38	0.21806	0.292	0.136	1.15079e-33	pDC	DNAJC15
6.59691e-38	0.247749	0.327	0.159	1.17201e-33	pDC	PLEKHJ1
7.46108e-38	0.242002	0.452	0.238	1.32554e-33	pDC	EIF1AX
7.48612e-38	0.239131	0.267	0.122	1.32998e-33	pDC	PCF11
9.04639e-38	0.327999	0.683	0.417	1.60718e-33	pDC	COX8A
1.14385e-37	0.31167	0.634	0.38	2.03216e-33	pDC	TRMT112
1.52703e-37	0.229462	0.284	0.132	2.71292e-33	pDC	MAP2K3
1.53377e-37	0.239588	0.402	0.208	2.72489e-33	pDC	MRP63
1.70439e-37	0.220382	0.437	0.226	3.02801e-33	pDC	DDT
1.72124e-37	0.328101	0.752	0.493	3.05795e-33	pDC	USMG5
1.77903e-37	0.262684	0.305	0.146	3.16062e-33	pDC	SETD5-AS1
1.89348e-37	0.261779	0.382	0.194	3.36396e-33	pDC	NDUFAB1
1.90825e-37	0.223085	0.301	0.142	3.39019e-33	pDC	ADD1
2.02554e-37	0.320477	0.32	0.157	3.59857e-33	pDC	SUMF2
5.80385e-37	0.237919	0.216	0.093	1.03111e-32	pDC	POLK
1.35694e-36	0.251911	0.23	0.101	2.41074e-32	pDC	TMEM63A
1.69876e-36	0.333019	0.614	0.36	3.01803e-32	pDC	LUC7L3
2.47657e-36	0.208014	0.316	0.152	4.39988e-32	pDC	RBBP6
3.25114e-36	0.350315	0.51	0.287	5.77598e-32	pDC	C12orf57
5.45367e-36	0.228728	0.315	0.153	9.68899e-32	pDC	PHB2
5.85631e-36	0.221685	0.202	0.085	1.04043e-31	pDC	DNAJC10
7.57748e-36	0.233833	0.313	0.151	1.34622e-31	pDC	NARS
8.75304e-36	0.255374	0.281	0.133	1.55507e-31	pDC	DDX27
1.38006e-35	0.215992	0.264	0.122	2.45182e-31	pDC	SNORD3A
1.50583e-35	0.20313	0.346	0.171	2.67526e-31	pDC	SPAG7
1.59846e-35	0.225085	0.408	0.21	2.83983e-31	pDC	EMB
1.65781e-35	0.201824	0.337	0.165	2.94526e-31	pDC	VDAC3
1.72166e-35	0.227577	0.268	0.125	3.05869e-31	pDC	DHX9
1.9409e-35	0.221078	0.435	0.23	3.4482e-31	pDC	CSNK1A1
2.37571e-35	0.307139	0.52	0.288	4.22068e-31	pDC	ZNF207
3.0663e-35	0.333518	0.727	0.476	5.4476e-31	pDC	COX6A1
3.08689e-35	0.353842	0.913	0.813	5.48417e-31	pDC	UBC
4.48879e-35	0.223448	0.219	0.095	7.97478e-31	pDC	ELP2
5.38116e-35	0.283382	0.368	0.188	9.56017e-31	pDC	RNF149
9.16946e-35	0.214263	0.325	0.16	1.62905e-30	pDC	POLR2I
9.71677e-35	0.307416	0.613	0.369	1.72628e-30	pDC	SERBP1
1.1033e-34	0.709438	0.413	0.251	1.96013e-30	pDC	XIST
1.24121e-34	0.231018	0.51	0.281	2.20514e-30	pDC	C14orf166
1.24274e-34	0.214457	0.292	0.139	2.20786e-30	pDC	SLU7
1.50947e-34	0.232342	0.327	0.162	2.68172e-30	pDC	KDM5A
2.11612e-34	0.230321	0.261	0.123	3.75949e-30	pDC	BRD4
7.75695e-34	0.250855	0.507	0.282	1.3781e-29	pDC	MRPS21
8.81673e-34	0.20556	0.31	0.152	1.56638e-29	pDC	SYNCRIP
1.3081e-33	0.224871	0.51	0.283	2.32398e-29	pDC	NUCKS1
1.93713e-33	0.202761	0.285	0.137	3.44151e-29	pDC	TAF15
4.17117e-33	0.240352	0.284	0.138	7.4105e-29	pDC	SDF2L1
6.5563e-33	0.213434	0.233	0.107	1.16479e-28	pDC	ZNF652
9.36476e-33	0.223867	0.436	0.239	1.66374e-28	pDC	BRD2
1.28771e-32	0.242494	0.548	0.313	2.28774e-28	pDC	TMEM50A
2.02947e-32	0.289099	0.202	0.089	3.60556e-28	pDC	SLC38A10
2.8653e-32	0.241809	0.44	0.241	5.09049e-28	pDC	RAD23A
3.14392e-32	0.228079	0.415	0.222	5.58549e-28	pDC	EWSR1
3.87939e-32	0.244404	0.416	0.225	6.89212e-28	pDC	REEP5
4.79849e-32	0.285684	0.644	0.391	8.525e-28	pDC	ERH
5.5602e-32	0.250546	0.384	0.205	9.87825e-28	pDC	C6orf62
8.28354e-32	0.262444	0.684	0.429	1.47165e-27	pDC	NEDD8
9.65609e-32	0.204364	0.279	0.135	1.7155e-27	pDC	TXNL1
1.2946e-31	0.284209	0.323	0.166	2.29999e-27	pDC	WDR74
1.35806e-31	0.22082	0.389	0.207	2.41273e-27	pDC	ARL5A
1.50441e-31	0.202992	0.384	0.202	2.67273e-27	pDC	CLTA
2.43368e-31	0.363983	0.825	0.596	4.32367e-27	pDC	PNISR
2.49084e-31	0.216291	0.247	0.117	4.42523e-27	pDC	PRPF8
2.82279e-31	0.247571	0.51	0.287	5.01497e-27	pDC	CCDC12
2.91844e-31	0.207372	0.354	0.183	5.18489e-27	pDC	SNX17
3.16296e-31	0.245759	0.285	0.142	5.61932e-27	pDC	TRIM38
3.30234e-31	0.311353	0.767	0.547	5.86695e-27	pDC	COX7A2
3.37464e-31	0.269839	0.571	0.336	5.99538e-27	pDC	TAPBP
4.92374e-31	0.221642	0.633	0.38	8.74752e-27	pDC	TRAPPC1
5.5747e-31	0.234772	0.601	0.358	9.90401e-27	pDC	NDUFB8.1
2.14081e-30	0.212306	0.461	0.258	3.80336e-26	pDC	HNRNPD
3.3942e-30	0.286141	0.597	0.368	6.03013e-26	pDC	C4orf3
5.243e-30	0.206788	0.552	0.321	9.31471e-26	pDC	KRT10
5.29793e-30	0.213603	0.309	0.158	9.4123e-26	pDC	CNOT7
5.76543e-30	0.308413	0.647	0.411	1.02429e-25	pDC	CCNL1
8.11712e-30	0.280956	0.556	0.331	1.44209e-25	pDC	RBM25
8.94764e-30	0.325841	0.781	0.566	1.58964e-25	pDC	SUMO2
9.39615e-30	0.237934	0.263	0.13	1.66932e-25	pDC	MRPS7
1.28746e-29	0.378307	0.724	0.482	2.28731e-25	pDC	FUS
1.90331e-29	0.211142	0.58	0.344	3.38141e-25	pDC	ATP5J
2.24323e-29	0.28749	0.321	0.17	3.98532e-25	pDC	ANKRD36C
2.62374e-29	0.215055	0.462	0.256	4.66134e-25	pDC	TCEA1
2.83517e-29	0.294534	0.647	0.421	5.03696e-25	pDC	HNRNPA3
3.31692e-29	0.204902	0.538	0.317	5.89283e-25	pDC	EIF2S2
5.55091e-29	0.223695	0.226	0.108	9.86175e-25	pDC	SETD2
1.57134e-28	0.255745	0.502	0.297	2.79164e-24	pDC	BCLAF1
1.60353e-28	0.245825	0.61	0.374	2.84884e-24	pDC	SRSF2
1.90429e-28	0.206615	0.424	0.236	3.38316e-24	pDC	HSPE1
3.25292e-28	0.294788	0.686	0.457	5.77914e-24	pDC	GUK1
6.72298e-28	0.24185	0.372	0.205	1.19441e-23	pDC	TTC14
6.80262e-28	0.210876	0.36	0.194	1.20855e-23	pDC	DGKZ
1.08679e-27	0.209064	0.545	0.319	1.93079e-23	pDC	ATP5F1
2.05971e-27	0.211518	0.602	0.367	3.65929e-23	pDC	PSMB3
6.06194e-27	0.201751	0.5	0.289	1.07696e-22	pDC	ABRACL
9.44174e-27	0.228352	0.243	0.123	1.67742e-22	pDC	NUFIP2
1.44914e-26	0.286	0.731	0.519	2.57454e-22	pDC	CCNI
2.62802e-26	0.20753	0.591	0.359	4.66895e-22	pDC	NDUFA11
5.57021e-26	0.290993	0.873	0.707	9.89604e-22	pDC	HNRNPA2B1
5.64582e-26	0.227202	0.625	0.394	1.00304e-21	pDC	GTF3A
1.39823e-25	0.257337	0.723	0.495	2.48409e-21	pDC	RBM3
2.68223e-25	0.215364	0.469	0.277	4.76525e-21	pDC	EIF3A
6.20058e-25	0.207345	0.262	0.136	1.1016e-20	pDC	ELF2
2.6308e-24	0.238705	0.559	0.351	4.67388e-20	pDC	PGK1
5.56137e-24	0.228353	0.599	0.373	9.88032e-20	pDC	CSDE1
7.01393e-24	0.25462	0.922	0.801	1.24609e-19	pDC	PABPC1
7.25364e-24	0.245231	0.333	0.185	1.28868e-19	pDC	ANKRD36
1.94244e-23	0.208983	0.248	0.131	3.45094e-19	pDC	RBM26
2.59295e-23	0.212158	0.213	0.108	4.60664e-19	pDC	KIAA1033
2.72212e-23	0.24829	0.857	0.657	4.83611e-19	pDC	EIF4A1
3.6077e-23	0.248768	0.222	0.114	6.40943e-19	pDC	RP11-138A9.1
3.67323e-23	0.274618	0.589	0.376	6.52586e-19	pDC	SF1
3.76553e-23	0.263471	0.58	0.368	6.68984e-19	pDC	SLC25A3
5.07401e-23	0.241838	0.81	0.638	9.01449e-19	pDC	MYL12B
5.39103e-23	0.228302	0.716	0.484	9.57771e-19	pDC	ATP6V0E1
1.22804e-22	0.232441	0.78	0.561	2.18174e-18	pDC	UBL5
3.6047e-22	0.217358	0.352	0.202	6.40412e-18	pDC	FNBP4
1.18062e-21	0.229586	0.328	0.186	2.09749e-17	pDC	POLR2J3
5.67376e-20	0.22342	0.691	0.47	1.008e-15	pDC	HNRNPH1
6.26694e-20	0.212295	0.615	0.403	1.11338e-15	pDC	HNRNPM
2.29673e-19	0.218051	0.845	0.665	4.08037e-15	pDC	CIRBP
2.51298e-19	0.26996	0.66	0.45	4.46456e-15	pDC	HNRNPU
2.48955e-18	0.222907	0.708	0.506	4.42293e-14	pDC	HSP90AB1
2.67014e-18	0.213297	0.708	0.495	4.74377e-14	pDC	HNRNPC
5.37299e-17	0.202298	0.776	0.595	9.54566e-13	pDC	COX6C
2.66078e-08	0.213046	0.443	0.315	0.000472715	pDC	RP11-347P5.1
0	3.59289	0.765	0.01	0	mDC	FCER1A
0	3.19107	0.996	0.474	0	mDC	HLA-DRA
0	3.09831	0.896	0.133	0	mDC	HLA-DQA1
0	3.0709	0.988	0.523	0	mDC	HLA-DPB1
0	3.00882	0.982	0.422	0	mDC	HLA-DPA1
0	2.88822	0.946	0.205	0	mDC	HLA-DQB1
0	2.86764	0.986	0.318	0	mDC	CST3
0	2.80798	0.985	0.45	0	mDC	HLA-DRB1
0	2.75892	0.999	0.703	0	mDC	CD74
0	2.57146	0.676	0.011	0	mDC	CLEC10A
0	2.20179	0.84	0.109	0	mDC	CPVL
0	2.07674	0.916	0.21	0	mDC	HLA-DMA
0	2.00997	0.581	0.015	0	mDC	CD1C
0	1.90042	0.424	0.054	0	mDC	HLA-DQA2
0	1.74184	0.825	0.125	0	mDC	LGALS2
0	1.68199	0.832	0.144	0	mDC	HLA-DMB
0	1.67998	0.891	0.202	0	mDC	GRN
0	1.62861	0.986	0.423	0	mDC	LYZ
0	1.58991	0.615	0.155	0	mDC	MS4A6A
0	1.56892	0.847	0.201	0	mDC	AMICA1
0	1.51837	0.957	0.632	0	mDC	VIM
0	1.49383	0.788	0.141	0	mDC	CFP
0	1.47961	0.879	0.337	0	mDC	ANXA2
0	1.47669	0.934	0.426	0	mDC	COTL1
0	1.38707	0.819	0.181	0	mDC	FCGRT
0	1.31792	0.683	0.094	0	mDC	RNASE6
0	1.30858	0.919	0.569	0	mDC	S100A10
0	1.3043	0.875	0.305	0	mDC	SAMHD1
0	1.30212	0.614	0.054	0	mDC	GSN
0	1.29104	0.847	0.257	0	mDC	H2AFY
0	1.27329	0.651	0.089	0	mDC	IGSF6
0	1.27198	0.638	0.064	0	mDC	ALDH2
0	1.26787	0.858	0.178	0	mDC	SPI1
0	1.2568	0.707	0.117	0	mDC	CTSH
0	1.25125	0.705	0.132	0	mDC	CAPG
0	1.20751	0.713	0.115	0	mDC	LY86
0	1.18306	0.386	0.003	0	mDC	ENHO
0	1.18302	0.933	0.518	0	mDC	LGALS1
0	1.17454	0.826	0.265	0	mDC	AP1S2
0	1.17289	0.865	0.299	0	mDC	C1orf162
0	1.16848	0.911	0.47	0	mDC	GSTP1
0	1.13729	0.898	0.34	0	mDC	GPX1
0	1.11711	0.7	0.147	0	mDC	RNF130
[truncated: 1,920 more rows]
