# Supplementary material for: Integrated Single‐Cell RNA‐seq and ATAC‐seq Reveals Heterogeneous Differentiation of CD4+ Naive T Cell Subsets is Associated with Response to Antidepressant Treatment in Major Depressive Disorder
Source: Adv Sci (Weinh). 2024 Jun 13;11(30):2308393. doi: 10.1002/advs.202308393 (PMC11321657; doi:10.1002/advs.202308393)
Supplement: Supplementary file 3 — Supporting Information [file ADVS-11-2308393-s001.xlsx]

## Sheet: DE_significant
Differentially Expressed Genes between baseline MDD patients and healthy controls
SYMBOL	p_val	logFC	pct.1	pct.2	p_val_adj	Comparison	Cell	DiffPeak_nearby	GWAS_risk_nearby
HLA-DRB5	2.04633e-172	-0.813731	0.087	0.34	3.63551e-168	T1vHC	Bcell	yes	not
CXCR4	5.04249e-172	-0.582994	0.696	0.884	8.95849e-168	T1vHC	Bcell	yes	not
MT-CO1	6.91101e-167	0.407577	0.997	0.999	1.22781e-162	T1vHC	Bcell	no	not
TSC22D3	1.20534e-136	-0.619173	0.622	0.788	2.14141e-132	T1vHC	Bcell	no	not
MT-CO2	1.67253e-131	0.440104	0.997	0.998	2.97142e-127	T1vHC	Bcell	no	not
BTG1	7.38556e-112	-0.370334	0.824	0.928	1.31212e-107	T1vHC	Bcell	yes	not
CD74	6.26083e-102	-0.22047	0.967	0.985	1.1123e-97	T1vHC	Bcell	yes	not
LAPTM5	1.71926e-90	-0.391133	0.694	0.827	3.05444e-86	T1vHC	Bcell	in	not
RPL15	1.77486e-89	-0.207882	0.916	0.966	3.15322e-85	T1vHC	Bcell	yes	not
TCL1A	5.90015e-87	-0.428057	0.257	0.484	1.04822e-82	T1vHC	Bcell	yes	not
DUSP1	5.15426e-84	-0.485096	0.28	0.475	9.15706e-80	T1vHC	Bcell	yes	not
RPS4X	5.98159e-84	-0.212285	0.917	0.972	1.06269e-79	T1vHC	Bcell	no	not
RPL10	2.38269e-83	-0.175812	0.972	0.993	4.23308e-79	T1vHC	Bcell	no	not
MT-ND4	6.99832e-81	0.330322	0.994	0.995	1.24332e-76	T1vHC	Bcell	no	not
MALAT1	2.40217e-80	0.266256	1	1	4.26769e-76	T1vHC	Bcell	no	not
GNB2L1	1.22138e-72	-0.228953	0.86	0.936	2.16991e-68	T1vHC	Bcell	no	not
RPS9	1.73217e-71	-0.187308	0.911	0.963	3.07738e-67	T1vHC	Bcell	yes	not
RPL17	2.94423e-66	-0.247506	0.816	0.915	5.23073e-62	T1vHC	Bcell	yes	not
EEF1A1	4.35321e-65	-0.175304	0.969	0.993	7.73392e-61	T1vHC	Bcell	yes	not
RPS27	5.79193e-64	-0.145621	0.978	0.994	1.02899e-59	T1vHC	Bcell	no	not
EIF1	4.29226e-63	-0.225602	0.902	0.95	7.62563e-59	T1vHC	Bcell	no	not
RPS13	8.04348e-63	-0.180412	0.908	0.959	1.429e-58	T1vHC	Bcell	yes	not
RPS23	5.01603e-61	-0.167068	0.932	0.972	8.91147e-57	T1vHC	Bcell	no	not
RPL12	9.54352e-59	-0.171827	0.913	0.965	1.6955e-54	T1vHC	Bcell	yes	not
CD69	4.98723e-57	-0.407845	0.177	0.327	8.86031e-53	T1vHC	Bcell	yes	not
RPL29	2.33446e-55	-0.187227	0.887	0.95	4.1474e-51	T1vHC	Bcell	no	not
FTH1	1.07009e-53	-0.199583	0.893	0.953	1.90113e-49	T1vHC	Bcell	yes	not
RPL10A	1.35547e-53	-0.168185	0.893	0.949	2.40813e-49	T1vHC	Bcell	no	not
RPL30	6.23106e-53	-0.168414	0.914	0.966	1.10701e-48	T1vHC	Bcell	no	not
RPL18	8.59351e-53	-0.162991	0.908	0.961	1.52672e-48	T1vHC	Bcell	no	not
RPL8	1.9554e-51	-0.170416	0.91	0.96	3.47396e-47	T1vHC	Bcell	yes	not
FCER2	4.79509e-51	-0.32228	0.261	0.416	8.51895e-47	T1vHC	Bcell	yes	not
MT-ND3	5.58628e-51	0.347937	0.985	0.991	9.92458e-47	T1vHC	Bcell	no	not
RPS2	5.84861e-51	-0.144981	0.95	0.982	1.03906e-46	T1vHC	Bcell	yes	not
MIR142	7.97055e-50	0.559541	0.347	0.218	1.41605e-45	T1vHC	Bcell	no	not
MT-ATP6	2.69475e-49	0.30978	0.982	0.982	4.78749e-45	T1vHC	Bcell	no	not
RPS15	2.08303e-48	-0.143193	0.931	0.973	3.70071e-44	T1vHC	Bcell	yes	not
CD83	5.45831e-47	-0.417789	0.093	0.203	9.69723e-43	T1vHC	Bcell	yes	not
HLA-DQB1	9.25661e-47	-0.213394	0.772	0.865	1.64453e-42	T1vHC	Bcell	in	yes
RPS19	1.20184e-45	-0.135154	0.966	0.989	2.1352e-41	T1vHC	Bcell	yes	not
RPL7	2.72547e-45	-0.143171	0.928	0.968	4.84208e-41	T1vHC	Bcell	no	not
RPL28	6.72307e-45	-0.14392	0.931	0.974	1.19442e-40	T1vHC	Bcell	in	not
FAU	8.95622e-45	-0.150472	0.903	0.959	1.59116e-40	T1vHC	Bcell	yes	not
HNRNPA1	3.16584e-44	-0.200649	0.79	0.885	5.62443e-40	T1vHC	Bcell	yes	not
RP1-3J17.3	5.26477e-44	0.350842	0.138	0.054	9.3534e-40	T1vHC	Bcell	no	not
RPL13	2.66093e-43	-0.122725	0.97	0.989	4.7274e-39	T1vHC	Bcell	yes	not
RPL18A	5.94682e-43	-0.13827	0.935	0.975	1.05651e-38	T1vHC	Bcell	yes	not
EEF1G	6.71743e-43	-0.313438	0.366	0.493	1.19342e-38	T1vHC	Bcell	yes	not
SNORD3D	2.0724e-42	0.354697	0.114	0.04	3.68182e-38	T1vHC	Bcell	no	not
RPS5	3.14928e-42	-0.169334	0.865	0.935	5.595e-38	T1vHC	Bcell	yes	not
RPL4	4.69149e-42	-0.173976	0.852	0.923	8.3349e-38	T1vHC	Bcell	yes	not
CD79A	3.12779e-41	-0.20698	0.798	0.891	5.55683e-37	T1vHC	Bcell	in	not
EIF1B	7.75559e-41	-0.288006	0.208	0.331	1.37786e-36	T1vHC	Bcell	no	not
RPL32	2.41333e-40	-0.124576	0.947	0.979	4.28753e-36	T1vHC	Bcell	yes	not
MT-CYB	5.07586e-40	0.260756	0.98	0.982	9.01778e-36	T1vHC	Bcell	no	not
MT-CO3	8.98312e-40	0.27157	0.996	0.998	1.59594e-35	T1vHC	Bcell	no	not
RPL19	1.984e-39	-0.129864	0.934	0.971	3.52478e-35	T1vHC	Bcell	no	not
RPL23A	7.44119e-39	-0.134987	0.928	0.966	1.322e-34	T1vHC	Bcell	yes	not
RPS3	2.18684e-37	-0.133492	0.926	0.971	3.88514e-33	T1vHC	Bcell	yes	not
SNORD3A	3.39549e-37	0.335873	0.179	0.091	6.03242e-33	T1vHC	Bcell	no	not
RPL35	1.04075e-36	-0.13789	0.909	0.959	1.849e-32	T1vHC	Bcell	no	not
GLTSCR2	1.53123e-36	-0.185992	0.74	0.839	2.72039e-32	T1vHC	Bcell	no	not
RPL26	3.22965e-36	-0.133911	0.918	0.969	5.73779e-32	T1vHC	Bcell	no	not
RPL9	1.05099e-35	-0.146518	0.9	0.96	1.86718e-31	T1vHC	Bcell	yes	not
YPEL5	1.27803e-35	-0.318021	0.186	0.294	2.27056e-31	T1vHC	Bcell	in	not
RPSA	3.91927e-35	-0.166689	0.857	0.921	6.96298e-31	T1vHC	Bcell	yes	not
EEF2	6.55243e-35	-0.17034	0.815	0.887	1.1641e-30	T1vHC	Bcell	no	not
MT-ND5	7.17154e-35	0.353892	0.752	0.694	1.2741e-30	T1vHC	Bcell	no	not
RPL13A	8.6352e-35	-0.114493	0.973	0.99	1.53413e-30	T1vHC	Bcell	yes	not
CIRBP	2.93556e-34	-0.198044	0.68	0.782	5.21531e-30	T1vHC	Bcell	yes	not
RPS27A	3.53752e-34	-0.119105	0.951	0.981	6.28476e-30	T1vHC	Bcell	no	not
CD37	4.48909e-34	-0.172562	0.871	0.927	7.97531e-30	T1vHC	Bcell	in	not
RPL31	6.51136e-33	-0.128515	0.912	0.967	1.15681e-28	T1vHC	Bcell	yes	not
RPL41	6.6821e-32	-0.102662	0.978	0.995	1.18714e-27	T1vHC	Bcell	no	not
RPL37A	8.88073e-32	-0.137574	0.915	0.963	1.57775e-27	T1vHC	Bcell	yes	not
TAGAP	1.22608e-31	-0.27415	0.256	0.37	2.17825e-27	T1vHC	Bcell	yes	not
ITGB1	3.11663e-31	0.446381	0.269	0.175	5.537e-27	T1vHC	Bcell	yes	yes
PTMA	4.50444e-31	-0.127677	0.942	0.972	8.00258e-27	T1vHC	Bcell	yes	not
IL4R	5.95349e-31	-0.293164	0.196	0.308	1.0577e-26	T1vHC	Bcell	in	not
NACA	1.43569e-30	-0.159306	0.806	0.89	2.55065e-26	T1vHC	Bcell	yes	not
RPL35A	3.26613e-30	-0.120362	0.912	0.962	5.80261e-26	T1vHC	Bcell	yes	not
RPL37	9.63112e-30	-0.126119	0.913	0.963	1.71106e-25	T1vHC	Bcell	yes	not
HNRNPA0	2.16689e-29	-0.22524	0.408	0.516	3.8497e-25	T1vHC	Bcell	yes	not
TMSB10	6.76914e-29	-0.111392	0.957	0.985	1.20261e-24	T1vHC	Bcell	yes	not
HLA-DRA	9.0622e-29	-0.120715	0.933	0.97	1.60999e-24	T1vHC	Bcell	yes	not
RPS4Y1	1.92515e-28	0.262882	0.395	0.281	3.42023e-24	T1vHC	Bcell	no	not
RPS16	7.25738e-28	-0.127897	0.906	0.956	1.28935e-23	T1vHC	Bcell	yes	not
EEF1D	9.06366e-28	-0.147402	0.827	0.899	1.61025e-23	T1vHC	Bcell	yes	not
RPS7	1.42312e-27	-0.122219	0.908	0.952	2.52832e-23	T1vHC	Bcell	no	not
RPL21	2.23029e-27	-0.110368	0.962	0.984	3.96232e-23	T1vHC	Bcell	yes	not
RPL6	2.39435e-27	-0.118319	0.903	0.958	4.2538e-23	T1vHC	Bcell	no	not
RPL22	5.58594e-27	-0.132203	0.857	0.924	9.92397e-23	T1vHC	Bcell	in	not
RPS11	2.03943e-26	-0.128194	0.89	0.952	3.62325e-22	T1vHC	Bcell	yes	not
SCIMP	2.18739e-26	0.29876	0.194	0.116	3.88612e-22	T1vHC	Bcell	no	not
COX4I1	3.26139e-26	-0.157669	0.738	0.835	5.79419e-22	T1vHC	Bcell	yes	not
UBA52	4.02153e-26	-0.132378	0.866	0.935	7.14464e-22	T1vHC	Bcell	yes	not
RPL27	2.99299e-25	-0.124586	0.874	0.934	5.31735e-21	T1vHC	Bcell	no	not
RPL5	8.5221e-25	-0.125266	0.869	0.936	1.51404e-20	T1vHC	Bcell	no	not
BTF3	1.53794e-24	-0.153454	0.742	0.825	2.7323e-20	T1vHC	Bcell	yes	not
FAM65B	1.92542e-24	0.308573	0.59	0.509	3.42071e-20	T1vHC	Bcell	no	not
RPL3	2.73151e-24	-0.0966701	0.948	0.976	4.85281e-20	T1vHC	Bcell	yes	not
CCNI	2.92163e-24	-0.178851	0.589	0.689	5.19057e-20	T1vHC	Bcell	no	not
RPSAP58	1.64113e-23	-0.228325	0.32	0.413	2.91563e-19	T1vHC	Bcell	no	not
RPL11	2.00539e-23	-0.0977846	0.952	0.98	3.56278e-19	T1vHC	Bcell	no	not
VAMP2	2.1872e-23	-0.154867	0.457	0.554	3.88578e-19	T1vHC	Bcell	yes	not
TMEM66	2.76584e-23	-0.154159	0.493	0.594	4.91379e-19	T1vHC	Bcell	no	not
PPAPDC1B	3.08029e-23	-0.191696	0.262	0.363	5.47245e-19	T1vHC	Bcell	no	not
RPLP0	5.38708e-23	-0.13234	0.86	0.926	9.57068e-19	T1vHC	Bcell	no	not
PMAIP1	6.79796e-23	-0.218108	0.115	0.192	1.20773e-18	T1vHC	Bcell	yes	not
RPLP2	7.24625e-23	-0.100414	0.958	0.987	1.28737e-18	T1vHC	Bcell	yes	not
RP5-887A10.1	8.75537e-23	0.327521	0.23	0.151	1.55548e-18	T1vHC	Bcell	no	not
PABPC1	1.9024e-22	-0.134382	0.809	0.882	3.3798e-18	T1vHC	Bcell	yes	not
RHOH	2.50172e-22	-0.180768	0.248	0.343	4.44455e-18	T1vHC	Bcell	yes	not
KCNN4	2.72413e-22	0.245774	0.124	0.066	4.83968e-18	T1vHC	Bcell	yes	not
SBDS	2.87352e-22	-0.236622	0.141	0.218	5.10509e-18	T1vHC	Bcell	yes	not
TMEM123	3.68448e-22	-0.208777	0.266	0.356	6.54585e-18	T1vHC	Bcell	yes	not
RPL7A	4.15114e-22	-0.122776	0.863	0.93	7.37492e-18	T1vHC	Bcell	yes	not
RPS20	4.73327e-22	-0.113081	0.898	0.955	8.40913e-18	T1vHC	Bcell	yes	not
TXNIP	5.55754e-22	-0.176565	0.817	0.891	9.87352e-18	T1vHC	Bcell	no	not
RPS10	2.32466e-21	-0.138007	0.837	0.909	4.12998e-17	T1vHC	Bcell	no	not
RPS6	2.4123e-21	-0.0922894	0.952	0.983	4.28569e-17	T1vHC	Bcell	yes	not
TSPAN13	2.99911e-21	-0.234854	0.179	0.26	5.32821e-17	T1vHC	Bcell	in	not
ARF1	3.60513e-21	-0.190671	0.296	0.385	6.40488e-17	T1vHC	Bcell	no	not
APLP2	4.08871e-21	-0.164902	0.164	0.248	7.264e-17	T1vHC	Bcell	yes	not
RPL39	4.64003e-21	-0.0953102	0.942	0.98	8.24348e-17	T1vHC	Bcell	no	not
RPL36	4.98987e-21	-0.0980288	0.919	0.966	8.86499e-17	T1vHC	Bcell	no	not
YBX1	7.40156e-21	-0.143138	0.699	0.795	1.31496e-16	T1vHC	Bcell	no	not
RPS3A	3.61199e-20	-0.116141	0.92	0.966	6.41706e-16	T1vHC	Bcell	yes	not
C6orf48	3.85441e-20	-0.167877	0.394	0.487	6.84774e-16	T1vHC	Bcell	no	yes
AIM2	1.52238e-19	0.225868	0.174	0.11	2.70465e-15	T1vHC	Bcell	yes	not
IGLL5	2.0989e-19	-0.0800196	0.226	0.321	3.7289e-15	T1vHC	Bcell	yes	not
CHMP1B	4.07007e-19	-0.174887	0.155	0.23	7.23088e-15	T1vHC	Bcell	yes	not
EIF3E	4.26603e-19	-0.136555	0.613	0.712	7.57903e-15	T1vHC	Bcell	no	not
JUND	5.21441e-19	-0.176349	0.164	0.241	9.26392e-15	T1vHC	Bcell	yes	not
NEAT1	7.12485e-19	0.381033	0.409	0.34	1.2658e-14	T1vHC	Bcell	no	not
RPL24	7.30052e-19	-0.118759	0.833	0.909	1.29701e-14	T1vHC	Bcell	yes	not
RPL34	7.45825e-19	-0.081942	0.965	0.991	1.32503e-14	T1vHC	Bcell	no	not
TMEM156	1.04655e-18	-0.17853	0.23	0.311	1.8593e-14	T1vHC	Bcell	yes	not
TMEM107	2.15855e-18	0.213957	0.123	0.069	3.83488e-14	T1vHC	Bcell	yes	not
AES	3.51808e-18	-0.170401	0.411	0.499	6.25022e-14	T1vHC	Bcell	in	not
RPL36A	4.10074e-18	-0.104748	0.879	0.944	7.28537e-14	T1vHC	Bcell	no	not
RPL23	4.44021e-18	-0.116761	0.83	0.916	7.88847e-14	T1vHC	Bcell	no	not
CRIP1	5.57373e-18	0.26153	0.42	0.343	9.90229e-14	T1vHC	Bcell	yes	not
TAGLN2	6.99892e-18	-0.160565	0.454	0.543	1.24343e-13	T1vHC	Bcell	yes	not
LGALS9	9.68132e-18	-0.166546	0.081	0.139	1.71998e-13	T1vHC	Bcell	yes	not
ARPC3	1.72456e-17	-0.132781	0.709	0.79	3.06386e-13	T1vHC	Bcell	no	not
LTA4H	2.29329e-17	-0.186665	0.222	0.3	4.07426e-13	T1vHC	Bcell	yes	not
FCRLA	3.51117e-17	-0.127352	0.33	0.421	6.23795e-13	T1vHC	Bcell	yes	not
RPS8	3.7791e-17	-0.091245	0.922	0.967	6.71395e-13	T1vHC	Bcell	no	not
MT-ND4L	3.83228e-17	0.372687	0.448	0.384	6.80842e-13	T1vHC	Bcell	no	not
HMGN2	4.23329e-17	-0.141497	0.512	0.591	7.52087e-13	T1vHC	Bcell	no	not
RPS12	4.52768e-17	-0.0931807	0.928	0.963	8.04388e-13	T1vHC	Bcell	no	not
SNHG8	6.37681e-17	-0.164672	0.387	0.468	1.1329e-12	T1vHC	Bcell	no	not
PIK3IP1	1.27199e-16	-0.151118	0.14	0.209	2.25982e-12	T1vHC	Bcell	no	not
CYTIP	1.76665e-16	-0.199447	0.197	0.267	3.13862e-12	T1vHC	Bcell	no	not
CD27	1.77581e-16	0.233279	0.2	0.138	3.1549e-12	T1vHC	Bcell	yes	not
RGS2	2.60939e-16	-0.232124	0.087	0.144	4.63584e-12	T1vHC	Bcell	no	not
AL928768.3	4.80256e-16	0.271073	0.166	0.107	8.53223e-12	T1vHC	Bcell	no	not
SIAH2	4.86085e-16	-0.159925	0.074	0.126	8.63578e-12	T1vHC	Bcell	yes	not
GABARAP	4.95072e-16	-0.156911	0.331	0.41	8.79545e-12	T1vHC	Bcell	yes	not
RPS17	5.47367e-16	-0.177275	0.203	0.273	9.72452e-12	T1vHC	Bcell	no	not
VPREB3	5.56952e-16	-0.180854	0.393	0.478	9.89482e-12	T1vHC	Bcell	in	not
EIF3L	6.81273e-16	-0.13046	0.495	0.584	1.21035e-11	T1vHC	Bcell	yes	not
RHOA	1.06279e-15	-0.136966	0.389	0.474	1.88815e-11	T1vHC	Bcell	yes	not
YBX3	1.24608e-15	-0.184336	0.136	0.202	2.21379e-11	T1vHC	Bcell	yes	not
RPS29	1.27439e-15	-0.085096	0.949	0.984	2.26408e-11	T1vHC	Bcell	no	not
RBM3	1.32572e-15	-0.155484	0.455	0.532	2.35528e-11	T1vHC	Bcell	no	not
KRT10	1.75875e-15	-0.168407	0.318	0.394	3.12459e-11	T1vHC	Bcell	yes	not
TNFRSF13B	1.79882e-15	0.210662	0.19	0.13	3.19578e-11	T1vHC	Bcell	in	not
EIF3F	2.01412e-15	-0.12771	0.52	0.601	3.57829e-11	T1vHC	Bcell	yes	yes
TPT1	3.13953e-15	-0.107458	0.887	0.946	5.57769e-11	T1vHC	Bcell	no	not
PPP2CA	5.44343e-15	-0.181884	0.118	0.176	9.6708e-11	T1vHC	Bcell	yes	not
EEF1B2	8.07119e-15	-0.110217	0.763	0.851	1.43393e-10	T1vHC	Bcell	yes	not
H3F3A	9.22116e-15	-0.118378	0.788	0.876	1.63823e-10	T1vHC	Bcell	no	not
ITM2B	1.11145e-14	-0.118754	0.546	0.629	1.9746e-10	T1vHC	Bcell	yes	not
CNOT1	1.27798e-14	-0.133417	0.133	0.195	2.27046e-10	T1vHC	Bcell	no	not
KCNQ1OT1	1.32353e-14	0.248229	0.104	0.06	2.35138e-10	T1vHC	Bcell	no	not
CCDC59	1.41796e-14	-0.153185	0.15	0.212	2.51916e-10	T1vHC	Bcell	yes	not
HEXIM1	1.49209e-14	0.299108	0.15	0.099	2.65085e-10	T1vHC	Bcell	yes	not
GUCD1	1.87982e-14	-0.171889	0.118	0.175	3.33969e-10	T1vHC	Bcell	no	not
RPS24	2.21176e-14	-0.0949252	0.901	0.961	3.92942e-10	T1vHC	Bcell	no	not
ZFP36L2	2.49743e-14	-0.117885	0.524	0.61	4.43694e-10	T1vHC	Bcell	yes	not
ANXA2	2.99292e-14	0.212637	0.246	0.182	5.31722e-10	T1vHC	Bcell	no	not
RNF145	6.22863e-14	-0.145873	0.131	0.19	1.10658e-09	T1vHC	Bcell	yes	not
PFDN5	6.77865e-14	-0.100493	0.838	0.909	1.2043e-09	T1vHC	Bcell	no	not
MAPK1IP1L	7.90194e-14	-0.143059	0.134	0.194	1.40386e-09	T1vHC	Bcell	yes	not
KLF6	1.04487e-13	-0.133172	0.332	0.405	1.85631e-09	T1vHC	Bcell	yes	not
RBM23	1.17742e-13	-0.148069	0.182	0.248	2.0918e-09	T1vHC	Bcell	yes	not
H1FX	1.22604e-13	-0.152836	0.09	0.141	2.17818e-09	T1vHC	Bcell	yes	not
CYB561A3	1.5e-13	-0.090835	0.318	0.399	2.66489e-09	T1vHC	Bcell	in	not
CLEC2B	2.11201e-13	-0.153593	0.117	0.173	3.75219e-09	T1vHC	Bcell	yes	not
SLC25A6	2.34179e-13	-0.108535	0.734	0.803	4.16042e-09	T1vHC	Bcell	no	not
XIST	2.58331e-13	-0.0754529	0.193	0.264	4.5895e-09	T1vHC	Bcell	no	not
UBB	2.71571e-13	-0.113114	0.712	0.791	4.82473e-09	T1vHC	Bcell	no	not
CLECL1	3.39977e-13	0.186547	0.176	0.124	6.04003e-09	T1vHC	Bcell	yes	not
CHCHD2	4.11866e-13	-0.113325	0.487	0.569	7.31722e-09	T1vHC	Bcell	yes	not
SELL	4.33534e-13	-0.151416	0.476	0.547	7.70217e-09	T1vHC	Bcell	yes	not
MRFAP1	4.47662e-13	-0.154615	0.127	0.182	7.95316e-09	T1vHC	Bcell	yes	not
GTF2B	5.15157e-13	-0.11094	0.06	0.103	9.15228e-09	T1vHC	Bcell	yes	not
SNX29P2	5.15334e-13	-0.13661	0.196	0.263	9.15542e-09	T1vHC	Bcell	no	not
P2RX5	5.3245e-13	-0.131836	0.264	0.333	9.45951e-09	T1vHC	Bcell	in	not
ALKBH5	5.68447e-13	-0.151222	0.12	0.173	1.0099e-08	T1vHC	Bcell	yes	not
PKIG	6.84035e-13	-0.161265	0.163	0.222	1.21526e-08	T1vHC	Bcell	in	not
ZFAS1	7.17845e-13	-0.123211	0.518	0.593	1.27532e-08	T1vHC	Bcell	no	not
RBM7	7.67461e-13	-0.11968	0.063	0.106	1.36347e-08	T1vHC	Bcell	yes	not
PDE4B	7.83192e-13	-0.135438	0.134	0.192	1.39142e-08	T1vHC	Bcell	in	not
NFKBIA	8.00286e-13	-0.0980423	0.383	0.465	1.42179e-08	T1vHC	Bcell	yes	not
EIF3H	1.00772e-12	-0.124978	0.499	0.565	1.79032e-08	T1vHC	Bcell	in	not
AL592284.1	1.24856e-12	-0.163637	0.151	0.207	2.21819e-08	T1vHC	Bcell	no	not
C16orf74	1.27484e-12	-0.137401	0.097	0.147	2.26489e-08	T1vHC	Bcell	yes	not
SELK	1.30735e-12	-0.149099	0.19	0.251	2.32263e-08	T1vHC	Bcell	no	not
HIF1A	1.35693e-12	-0.118185	0.127	0.183	2.41072e-08	T1vHC	Bcell	yes	not
CHRAC1	2.0098e-12	-0.124176	0.077	0.123	3.57061e-08	T1vHC	Bcell	no	not
IER2	2.01472e-12	0.396864	0.491	0.455	3.57935e-08	T1vHC	Bcell	yes	not
LY9	2.26963e-12	-0.155304	0.106	0.157	4.03223e-08	T1vHC	Bcell	no	not
DAZAP2	2.92676e-12	-0.100299	0.368	0.443	5.19969e-08	T1vHC	Bcell	yes	not
TPD52	3.00647e-12	-0.139091	0.25	0.314	5.34129e-08	T1vHC	Bcell	yes	not
MAPRE1	3.12172e-12	-0.140101	0.085	0.131	5.54604e-08	T1vHC	Bcell	yes	not
PLEK	3.40741e-12	0.206086	0.233	0.177	6.0536e-08	T1vHC	Bcell	yes	not
RALGPS2	3.46616e-12	0.250365	0.423	0.367	6.15798e-08	T1vHC	Bcell	yes	not
ARRDC2	3.66417e-12	-0.125463	0.081	0.126	6.50976e-08	T1vHC	Bcell	yes	not
HINT1	4.62277e-12	-0.107985	0.63	0.701	8.21282e-08	T1vHC	Bcell	yes	not
RPL27A	5.03259e-12	-0.0669929	0.936	0.971	8.9409e-08	T1vHC	Bcell	no	not
EIF3D	5.58049e-12	-0.117078	0.386	0.458	9.9143e-08	T1vHC	Bcell	yes	not
PTPRC	5.80965e-12	0.195272	0.646	0.606	1.03214e-07	T1vHC	Bcell	no	not
COMMD6	6.70198e-12	-0.0974001	0.65	0.727	1.19067e-07	T1vHC	Bcell	yes	not
JUNB	7.1459e-12	0.0264948	0.553	0.651	1.26954e-07	T1vHC	Bcell	no	not
FTL	8.00656e-12	-0.0713981	0.901	0.953	1.42244e-07	T1vHC	Bcell	yes	not
CALM2	9.49717e-12	0.161658	0.656	0.633	1.68727e-07	T1vHC	Bcell	yes	not
SAP18	9.5972e-12	-0.0990607	0.386	0.46	1.70504e-07	T1vHC	Bcell	yes	not
RAC1	1.12715e-11	-0.140681	0.236	0.297	2.00249e-07	T1vHC	Bcell	yes	not
TMED10	1.24607e-11	-0.127475	0.132	0.184	2.21377e-07	T1vHC	Bcell	yes	not
RSL24D1	1.26464e-11	-0.130025	0.365	0.429	2.24676e-07	T1vHC	Bcell	no	not
TMEM243	1.54534e-11	-0.0974114	0.254	0.318	2.74545e-07	T1vHC	Bcell	yes	not
SERP1	1.55166e-11	-0.125448	0.42	0.483	2.75669e-07	T1vHC	Bcell	yes	not
MRPL54	1.59749e-11	-0.130654	0.147	0.2	2.8381e-07	T1vHC	Bcell	no	not
DYNLL1	1.91537e-11	0.172589	0.33	0.268	3.40285e-07	T1vHC	Bcell	no	not
CHI3L2	1.98308e-11	-0.141542	0.063	0.103	3.52313e-07	T1vHC	Bcell	yes	not
JUN	2.17249e-11	0.159184	0.393	0.481	3.85964e-07	T1vHC	Bcell	yes	not
CCND3	2.21496e-11	-0.116227	0.183	0.242	3.9351e-07	T1vHC	Bcell	no	not
FAM46C	2.53315e-11	-0.105608	0.063	0.103	4.5004e-07	T1vHC	Bcell	no	not
COX7C	2.74209e-11	-0.089835	0.715	0.796	4.87161e-07	T1vHC	Bcell	no	not
C1orf63	3.92541e-11	0.223779	0.5	0.447	6.97388e-07	T1vHC	Bcell	no	not
GYPC	3.96856e-11	-0.140469	0.204	0.262	7.05055e-07	T1vHC	Bcell	in	not
CFL1	4.00415e-11	-0.0995726	0.742	0.812	7.11378e-07	T1vHC	Bcell	no	not
PIM2	4.02693e-11	-0.110696	0.173	0.229	7.15425e-07	T1vHC	Bcell	no	not
PTP4A1	4.21989e-11	-0.0979884	0.07	0.111	7.49706e-07	T1vHC	Bcell	no	not
BLOC1S2	4.24748e-11	-0.11022	0.238	0.301	7.54607e-07	T1vHC	Bcell	no	not
ARHGDIB	4.94023e-11	-0.0940081	0.731	0.802	8.77682e-07	T1vHC	Bcell	yes	not
MED30	5.44542e-11	-0.14874	0.101	0.147	9.67433e-07	T1vHC	Bcell	no	not
RAB5C	6.00111e-11	-0.113504	0.193	0.25	1.06616e-06	T1vHC	Bcell	yes	not
RPL38	6.05799e-11	-0.0721751	0.889	0.949	1.07626e-06	T1vHC	Bcell	no	yes
UBC	8.48566e-11	-0.0522545	0.755	0.839	1.50756e-06	T1vHC	Bcell	yes	not
PHACTR1	8.91504e-11	-0.101345	0.068	0.109	1.58385e-06	T1vHC	Bcell	yes	yes
EPB41L4A-AS1	1.00878e-10	-0.133605	0.137	0.187	1.7922e-06	T1vHC	Bcell	no	not
JTB	1.32967e-10	-0.0941245	0.329	0.393	2.36229e-06	T1vHC	Bcell	no	not
MS4A1	1.43463e-10	0.144084	0.921	0.923	2.54876e-06	T1vHC	Bcell	yes	yes
CDCA7L	1.47695e-10	-0.142432	0.182	0.235	2.62395e-06	T1vHC	Bcell	yes	not
PNRC1	1.48379e-10	-0.0934982	0.592	0.672	2.6361e-06	T1vHC	Bcell	yes	not
FOXP1	1.51075e-10	-0.071762	0.451	0.532	2.684e-06	T1vHC	Bcell	in	not
UQCRFS1	1.66373e-10	-0.105123	0.189	0.246	2.95579e-06	T1vHC	Bcell	no	not
TAF1D	1.81049e-10	-0.107661	0.311	0.374	3.21651e-06	T1vHC	Bcell	yes	not
EIF4H	2.0603e-10	-0.0969344	0.187	0.243	3.66032e-06	T1vHC	Bcell	yes	not
2015-09-01	2.20022e-10	-0.130652	0.349	0.409	3.90891e-06	T1vHC	Bcell	no	not
SYF2	2.22606e-10	-0.0940765	0.382	0.446	3.95482e-06	T1vHC	Bcell	no	not
RHOG	2.61995e-10	-0.106853	0.153	0.204	4.65461e-06	T1vHC	Bcell	yes	not
RPS25	2.84234e-10	-0.070181	0.923	0.966	5.04969e-06	T1vHC	Bcell	yes	not
BTN3A2	3.33507e-10	0.193782	0.202	0.153	5.92509e-06	T1vHC	Bcell	no	not
PRDX6	4.29947e-10	-0.122653	0.176	0.229	7.63843e-06	T1vHC	Bcell	yes	not
BCL7A	4.62732e-10	-0.0780946	0.146	0.2	8.2209e-06	T1vHC	Bcell	yes	not
UBE2D2	4.65741e-10	-0.119286	0.383	0.442	8.27435e-06	T1vHC	Bcell	yes	not
DEGS1	4.78326e-10	-0.140125	0.179	0.23	8.49795e-06	T1vHC	Bcell	yes	not
FUS	4.86241e-10	0.277242	0.529	0.501	8.63855e-06	T1vHC	Bcell	no	not
ATF7IP2	5.07055e-10	-0.069201	0.114	0.161	9.00834e-06	T1vHC	Bcell	in	not
OSER1	6.65131e-10	-0.104576	0.106	0.15	1.18167e-05	T1vHC	Bcell	no	not
CHPT1	6.73684e-10	-0.117179	0.16	0.21	1.19687e-05	T1vHC	Bcell	in	not
GDI2	7.13869e-10	-0.117421	0.363	0.424	1.26826e-05	T1vHC	Bcell	in	not
TSPO	7.84731e-10	-0.0885515	0.199	0.254	1.39415e-05	T1vHC	Bcell	no	not
ITGAE	8.44368e-10	-0.112816	0.114	0.159	1.5001e-05	T1vHC	Bcell	yes	not
CD72	8.48671e-10	-0.12003	0.187	0.243	1.50775e-05	T1vHC	Bcell	in	not
ZFP36	1.02805e-09	-0.0844954	0.328	0.392	1.82644e-05	T1vHC	Bcell	yes	not
N4BP2L2	1.10677e-09	0.194771	0.52	0.475	1.96628e-05	T1vHC	Bcell	no	not
LAMTOR1	1.19794e-09	-0.130131	0.239	0.293	2.12825e-05	T1vHC	Bcell	yes	not
S100A4	1.26063e-09	0.219293	0.542	0.506	2.23964e-05	T1vHC	Bcell	no	not
SF3B5	1.34417e-09	-0.120495	0.246	0.3	2.38805e-05	T1vHC	Bcell	no	not
SLC25A5	1.43229e-09	-0.136586	0.367	0.423	2.54461e-05	T1vHC	Bcell	no	not
HLA-DMB	1.51911e-09	-0.0708993	0.51	0.58	2.69885e-05	T1vHC	Bcell	yes	not
DAAM1	1.63334e-09	0.157687	0.12	0.083	2.90179e-05	T1vHC	Bcell	yes	not
MOAP1	2.25534e-09	-0.106376	0.07	0.106	4.00683e-05	T1vHC	Bcell	yes	not
LAMTOR5	2.29136e-09	-0.0966766	0.344	0.401	4.07082e-05	T1vHC	Bcell	yes	not
NPM1	2.58254e-09	-0.0847882	0.739	0.807	4.58815e-05	T1vHC	Bcell	yes	not
BNIP2	2.74308e-09	-0.109342	0.155	0.204	4.87336e-05	T1vHC	Bcell	no	not
SUMO3	3.0239e-09	-0.116685	0.133	0.179	5.37225e-05	T1vHC	Bcell	yes	not
CCR7	3.06006e-09	-0.104834	0.192	0.246	5.43651e-05	T1vHC	Bcell	yes	not
NUFIP2	3.08336e-09	0.203238	0.122	0.086	5.4779e-05	T1vHC	Bcell	no	yes
CD79B	3.17538e-09	-0.0750398	0.77	0.841	5.64138e-05	T1vHC	Bcell	no	not
S100A6	3.28852e-09	0.191055	0.573	0.538	5.84238e-05	T1vHC	Bcell	no	not
RPS15A	3.3278e-09	-0.0661641	0.928	0.97	5.91217e-05	T1vHC	Bcell	yes	not
N4BP2L1	3.61839e-09	-0.0998491	0.14	0.186	6.42844e-05	T1vHC	Bcell	no	not
PPDPF	3.86817e-09	-0.0878946	0.475	0.54	6.87219e-05	T1vHC	Bcell	no	not
SNHG7	4.02293e-09	-0.0776437	0.359	0.419	7.14713e-05	T1vHC	Bcell	no	not
CMPK1	4.21031e-09	-0.112707	0.339	0.395	7.48003e-05	T1vHC	Bcell	no	not
ATP6V1G1	4.4998e-09	-0.0707781	0.589	0.653	7.99434e-05	T1vHC	Bcell	no	not
MAF1	5.76908e-09	-0.107277	0.229	0.28	0.000102493	T1vHC	Bcell	yes	not
EIF3G	6.23168e-09	-0.100737	0.314	0.371	0.000110712	T1vHC	Bcell	no	not
ZNF394	6.60644e-09	-0.0899019	0.086	0.125	0.00011737	T1vHC	Bcell	no	not
PYHIN1	8.06107e-09	0.147059	0.101	0.067	0.000143213	T1vHC	Bcell	yes	not
RPS21	8.32201e-09	-0.0599836	0.915	0.951	0.000147849	T1vHC	Bcell	yes	not
ATM	8.55614e-09	0.246553	0.328	0.281	0.000152008	T1vHC	Bcell	yes	not
FOS	9.19791e-09	-0.0253424	0.155	0.207	0.00016341	T1vHC	Bcell	no	not
EIF2S3	9.43868e-09	-0.103343	0.353	0.413	0.000167688	T1vHC	Bcell	no	not
MYC	9.69679e-09	-0.155127	0.167	0.213	0.000172273	T1vHC	Bcell	yes	not
SNHG9	9.83448e-09	-0.0891474	0.162	0.211	0.000174719	T1vHC	Bcell	no	not
GLO1	1.00786e-08	-0.107909	0.135	0.18	0.000179056	T1vHC	Bcell	no	yes
SH3BGRL3	1.04817e-08	-0.0891652	0.61	0.674	0.000186217	T1vHC	Bcell	no	not
YWHAQ	1.13086e-08	-0.123253	0.221	0.269	0.000200909	T1vHC	Bcell	no	yes
PTPN6	1.29855e-08	0.169377	0.496	0.448	0.0002307	T1vHC	Bcell	no	not
HBP1	1.31747e-08	-0.0911323	0.104	0.145	0.000234063	T1vHC	Bcell	no	not
TSPYL1	1.32643e-08	-0.112542	0.139	0.182	0.000235654	T1vHC	Bcell	no	not
RBM8A	1.36106e-08	-0.0982302	0.272	0.325	0.000241807	T1vHC	Bcell	no	not
SNRPD2	1.3829e-08	-0.0960286	0.49	0.55	0.000245686	T1vHC	Bcell	yes	not
CTA-250D10.23	1.45012e-08	-0.103199	0.206	0.255	0.000257629	T1vHC	Bcell	no	not
ALG13	1.53988e-08	-0.0898092	0.069	0.103	0.000273576	T1vHC	Bcell	no	not
ENSA	1.56913e-08	-0.103506	0.276	0.329	0.000278772	T1vHC	Bcell	yes	not
HNRNPC	1.74531e-08	-0.0853036	0.49	0.556	0.000310072	T1vHC	Bcell	yes	not
RRAS2	2.13397e-08	-0.11605	0.098	0.136	0.000379121	T1vHC	Bcell	yes	not
BCAS2	2.18561e-08	-0.121573	0.101	0.14	0.000388296	T1vHC	Bcell	yes	not
RPLP1	2.47311e-08	-0.0558247	0.966	0.989	0.000439373	T1vHC	Bcell	no	yes
TOB2	2.73576e-08	0.127027	0.102	0.07	0.000486035	T1vHC	Bcell	yes	not
RPL14	2.9963e-08	-0.0688619	0.878	0.937	0.000532323	T1vHC	Bcell	yes	not
AP2M1	2.99662e-08	-0.109571	0.221	0.269	0.00053238	T1vHC	Bcell	no	yes
CXCR5	3.15425e-08	-0.137219	0.082	0.118	0.000560384	T1vHC	Bcell	in	not
ABT1	3.21509e-08	-0.0719678	0.095	0.134	0.000571193	T1vHC	Bcell	no	not
MYO1F	3.2194e-08	0.191927	0.175	0.135	0.000571958	T1vHC	Bcell	no	not
IGJ	3.59751e-08	0.535339	0.409	0.366	0.000639133	T1vHC	Bcell	no	not
VPS51	3.88132e-08	-0.0975556	0.147	0.191	0.000689556	T1vHC	Bcell	yes	not
2009-09-01	3.97006e-08	-0.104186	0.241	0.291	0.000705321	T1vHC	Bcell	yes	not
DNAJB9	4.22208e-08	-0.0987256	0.085	0.121	0.000750094	T1vHC	Bcell	no	not
HNRNPK	4.88201e-08	-0.0672879	0.588	0.65	0.000867337	T1vHC	Bcell	no	not
GTF3A	5.08208e-08	-0.1154	0.395	0.441	0.000902882	T1vHC	Bcell	yes	not
MAP1LC3B	5.6819e-08	-0.113482	0.195	0.241	0.00100945	T1vHC	Bcell	yes	yes
ATP5O	6.53597e-08	-0.0852095	0.42	0.483	0.00116118	T1vHC	Bcell	no	not
PPP1R2	6.55496e-08	-0.0573812	0.262	0.316	0.00116455	T1vHC	Bcell	in	not
WHSC1L1	6.65677e-08	-0.0766048	0.293	0.35	0.00118264	T1vHC	Bcell	no	not
NCF1	6.69391e-08	-0.0831695	0.477	0.541	0.00118924	T1vHC	Bcell	yes	not
RPL22L1	6.7377e-08	-0.113925	0.27	0.319	0.00119702	T1vHC	Bcell	no	not
HLA-C	7.12192e-08	0.152629	0.865	0.89	0.00126528	T1vHC	Bcell	yes	yes
ITGB7	7.23892e-08	0.208127	0.2	0.158	0.00128607	T1vHC	Bcell	no	not
HSPB1	7.41407e-08	-0.141031	0.104	0.142	0.00131718	T1vHC	Bcell	no	not
SSR2	8.57996e-08	-0.0713196	0.409	0.468	0.00152432	T1vHC	Bcell	yes	not
BLK	9.36105e-08	0.184793	0.319	0.272	0.00166308	T1vHC	Bcell	in	not
BEX4	9.38524e-08	-0.0952808	0.075	0.108	0.00166738	T1vHC	Bcell	no	not
PAIP2	9.41341e-08	-0.0965545	0.296	0.347	0.00167239	T1vHC	Bcell	yes	not
TRA2B	9.79776e-08	-0.080956	0.405	0.456	0.00174067	T1vHC	Bcell	yes	not
SCAND1	1.14535e-07	-0.0911179	0.231	0.278	0.00203482	T1vHC	Bcell	yes	not
CD55	1.22887e-07	-0.0964545	0.211	0.258	0.00218321	T1vHC	Bcell	yes	not
ACP5	1.27937e-07	0.170693	0.174	0.135	0.00227293	T1vHC	Bcell	no	not
CNN2	1.34914e-07	-0.110939	0.267	0.314	0.00239688	T1vHC	Bcell	yes	not
LY6E	1.48676e-07	-0.0821321	0.316	0.372	0.00264137	T1vHC	Bcell	yes	not
SNRPD1	1.61298e-07	-0.0923012	0.166	0.211	0.00286561	T1vHC	Bcell	no	not
MFF	1.73944e-07	-0.0964707	0.143	0.184	0.00309028	T1vHC	Bcell	no	not
PSME1	1.77972e-07	-0.086796	0.525	0.582	0.00316185	T1vHC	Bcell	yes	not
ICAM3	1.79549e-07	-0.0582831	0.35	0.404	0.00318986	T1vHC	Bcell	no	not
ID3	1.92002e-07	0.114961	0.145	0.108	0.0034111	T1vHC	Bcell	no	not
UCP2	1.95598e-07	-0.0978989	0.477	0.531	0.00347499	T1vHC	Bcell	yes	not
PRR13	1.97309e-07	-0.0740865	0.373	0.428	0.0035054	T1vHC	Bcell	yes	not
MEF2C	2.08294e-07	-0.0286184	0.568	0.635	0.00370054	T1vHC	Bcell	no	yes
SH3BGRL	2.10129e-07	-0.0787107	0.367	0.421	0.00373316	T1vHC	Bcell	no	not
HNRNPDL	2.14537e-07	-0.0782089	0.642	0.693	0.00381146	T1vHC	Bcell	no	not
FCRL1	2.18397e-07	-0.130087	0.185	0.228	0.00388004	T1vHC	Bcell	in	not
ANAPC16	2.28826e-07	-0.0845969	0.475	0.531	0.00406532	T1vHC	Bcell	yes	not
CHMP7	2.50931e-07	-0.0481059	0.147	0.189	0.00445804	T1vHC	Bcell	yes	not
PCGF5	2.56932e-07	-0.0650158	0.102	0.139	0.00456465	T1vHC	Bcell	no	not
LSM7	2.60122e-07	-0.0891358	0.384	0.438	0.00462133	T1vHC	Bcell	yes	not
DDX17	2.6238e-07	0.174511	0.438	0.392	0.00466145	T1vHC	Bcell	yes	not
ARGLU1	2.67931e-07	0.174946	0.526	0.488	0.00476006	T1vHC	Bcell	no	not
ILF2	2.82662e-07	-0.0979435	0.16	0.2	0.00502177	T1vHC	Bcell	no	not
HLA-DRB1	2.82999e-07	0.0885592	0.888	0.898	0.00502776	T1vHC	Bcell	in	not
FAM129C	2.92807e-07	-0.044348	0.297	0.355	0.00520201	T1vHC	Bcell	yes	not
COX16	3.22012e-07	-0.0953715	0.177	0.22	0.00572087	T1vHC	Bcell	yes	not
PCBP1	3.91202e-07	-0.0892375	0.377	0.428	0.0069501	T1vHC	Bcell	yes	not
STX7	3.92236e-07	0.191711	0.417	0.371	0.00696846	T1vHC	Bcell	yes	not
PET100	4.24238e-07	-0.0653942	0.259	0.309	0.00753701	T1vHC	Bcell	yes	not
RNF7	4.53717e-07	-0.0963847	0.142	0.181	0.00806073	T1vHC	Bcell	yes	not
TAF7	4.82909e-07	-0.0794447	0.334	0.387	0.00857936	T1vHC	Bcell	yes	not
EIF1AX	4.97182e-07	-0.113466	0.232	0.275	0.00883293	T1vHC	Bcell	no	not
FAM32A	5.00862e-07	-0.105532	0.111	0.145	0.00889831	T1vHC	Bcell	yes	not
SNX3	5.02245e-07	-0.0576322	0.548	0.61	0.00892288	T1vHC	Bcell	no	not
PPP1R15A	5.1942e-07	-0.0847389	0.201	0.245	0.00922801	T1vHC	Bcell	yes	not
NIN	5.20694e-07	0.150974	0.173	0.136	0.00925065	T1vHC	Bcell	in	not
ARHGDIA	5.24032e-07	-0.0626927	0.217	0.263	0.00930995	T1vHC	Bcell	no	not
VIM	5.27353e-07	0.156361	0.479	0.442	0.00936896	T1vHC	Bcell	no	not
PCM1	6.12014e-07	0.172651	0.24	0.199	0.010873	T1vHC	Bcell	no	not
NPC2	6.30836e-07	-0.084537	0.264	0.311	0.0112074	T1vHC	Bcell	yes	not
POLR2J3	6.32384e-07	0.194849	0.236	0.195	0.0112349	T1vHC	Bcell	yes	not
SNX2	7.17976e-07	-0.0607425	0.451	0.508	0.0127556	T1vHC	Bcell	yes	not
TERF2IP	7.36697e-07	-0.0677737	0.244	0.292	0.0130882	T1vHC	Bcell	yes	not
HERPUD1	7.36891e-07	-0.056135	0.394	0.451	0.0130916	T1vHC	Bcell	yes	not
SERF2	7.40057e-07	-0.0579959	0.788	0.852	0.0131479	T1vHC	Bcell	no	not
PTP4A2	8.20908e-07	0.212732	0.321	0.284	0.0145843	T1vHC	Bcell	yes	not
SEC62	8.81432e-07	-0.0664026	0.523	0.582	0.0156595	T1vHC	Bcell	no	not
EIF1AY	9.00128e-07	0.137193	0.153	0.118	0.0159917	T1vHC	Bcell	no	not
SF3A2	9.38333e-07	-0.0919286	0.073	0.103	0.0166704	T1vHC	Bcell	yes	not
EIF2A	9.86668e-07	-0.0657433	0.163	0.205	0.0175291	T1vHC	Bcell	yes	not
NAP1L1	1.03588e-06	-0.0665296	0.615	0.679	0.0184035	T1vHC	Bcell	yes	not
RNF139	1.05735e-06	-0.0709337	0.092	0.126	0.018785	T1vHC	Bcell	yes	not
PSMB9	1.07746e-06	0.146754	0.439	0.4	0.0191422	T1vHC	Bcell	yes	not
APH1A	1.11766e-06	-0.0952539	0.186	0.224	0.0198563	T1vHC	Bcell	no	not
HMGN1	1.21843e-06	-0.0637084	0.511	0.565	0.0216466	T1vHC	Bcell	no	not
ATP5L	1.22367e-06	-0.0646117	0.659	0.728	0.0217398	T1vHC	Bcell	no	not
RNMT	1.26144e-06	-0.0727378	0.196	0.238	0.0224107	T1vHC	Bcell	no	not
ZNF791	1.30777e-06	-0.0498315	0.086	0.119	0.0232338	T1vHC	Bcell	no	not
SUMO2	1.49817e-06	-0.0735474	0.522	0.573	0.0266165	T1vHC	Bcell	yes	not
LLPH	1.61411e-06	-0.0986236	0.085	0.117	0.0286762	T1vHC	Bcell	yes	not
NECAP2	1.64617e-06	-0.0845025	0.129	0.166	0.0292459	T1vHC	Bcell	yes	not
FKBP1A	1.67891e-06	-0.0837412	0.274	0.319	0.0298276	T1vHC	Bcell	yes	not
CD44	1.76002e-06	-0.06239	0.304	0.352	0.0312685	T1vHC	Bcell	yes	not
ARL6IP5	1.78903e-06	0.16106	0.438	0.401	0.0317839	T1vHC	Bcell	yes	not
OXA1L	1.83827e-06	-0.100565	0.158	0.195	0.0326586	T1vHC	Bcell	yes	not
FXYD5	1.95739e-06	-0.0687313	0.53	0.588	0.0347749	T1vHC	Bcell	yes	not
IFI16	1.97267e-06	0.135669	0.481	0.435	0.0350464	T1vHC	Bcell	yes	not
ARID3A	1.98429e-06	0.194805	0.113	0.084	0.035253	T1vHC	Bcell	yes	not
CHMP3	2.00058e-06	-0.0882314	0.117	0.152	0.0355423	T1vHC	Bcell	no	not
ANKRD36C	2.12895e-06	0.152994	0.171	0.137	0.0378229	T1vHC	Bcell	in	not
ODF2L	2.16126e-06	0.147998	0.168	0.133	0.038397	T1vHC	Bcell	no	not
ARF6	2.25271e-06	-0.0826474	0.387	0.428	0.0400217	T1vHC	Bcell	yes	not
AFF4	2.26502e-06	-0.0816378	0.114	0.149	0.0402404	T1vHC	Bcell	yes	not
TSTD1	2.47696e-06	-0.0685242	0.321	0.366	0.0440057	T1vHC	Bcell	no	not
NCF4	2.583e-06	0.132102	0.176	0.139	0.0458895	T1vHC	Bcell	no	not
HLA-DRB5	0	-0.872947	0.027	0.245	0	T1vHC	CD14Mono	yes	not
RETN	2.88685e-281	-0.937831	0.121	0.34	5.12877e-277	T1vHC	CD14Mono	yes	not
G0S2	1.97781e-133	-0.71692	0.029	0.128	3.51377e-129	T1vHC	CD14Mono	no	not
MT-CO1	1.1765e-112	0.180344	0.999	0.999	2.09016e-108	T1vHC	CD14Mono	no	not
NAMPT	3.57427e-110	-0.42536	0.25	0.407	6.35004e-106	T1vHC	CD14Mono	yes	not
S100A8	3.98479e-104	-0.258648	0.978	0.988	7.07938e-100	T1vHC	CD14Mono	yes	not
TMEM176A	2.0739e-93	-0.360696	0.182	0.313	3.68449e-89	T1vHC	CD14Mono	yes	not
DUSP1	4.79328e-91	-0.32906	0.608	0.72	8.51574e-87	T1vHC	CD14Mono	yes	not
TMEM176B	1.34216e-88	-0.355595	0.293	0.433	2.38449e-84	T1vHC	CD14Mono	yes	not
NFKBIA	3.24011e-88	-0.339723	0.624	0.728	5.75639e-84	T1vHC	CD14Mono	yes	not
RPS4Y1	1.29077e-85	0.345799	0.376	0.238	2.29319e-81	T1vHC	CD14Mono	no	not
PIM3	5.28325e-85	-0.312039	0.074	0.171	9.38623e-81	T1vHC	CD14Mono	yes	not
MT-ND4	7.91039e-85	0.196686	0.996	0.993	1.40536e-80	T1vHC	CD14Mono	no	not
CEBPB	9.7554e-84	-0.344575	0.464	0.586	1.73314e-79	T1vHC	CD14Mono	yes	not
S100A9	5.53822e-72	-0.247733	0.981	0.989	9.83921e-68	T1vHC	CD14Mono	yes	not
MCL1	2.39036e-70	-0.27621	0.482	0.604	4.24671e-66	T1vHC	CD14Mono	yes	not
MT-CO2	4.18456e-70	0.174032	0.998	0.998	7.43429e-66	T1vHC	CD14Mono	no	not
JUND	5.95801e-67	-0.265498	0.34	0.478	1.0585e-62	T1vHC	CD14Mono	yes	not
SLC2A3	7.9798e-67	-0.251526	0.154	0.264	1.41769e-62	T1vHC	CD14Mono	yes	not
VIM	3.19912e-63	-0.165517	0.902	0.928	5.68355e-59	T1vHC	CD14Mono	no	not
RP1-3J17.3	7.18889e-61	0.305744	0.142	0.066	1.27718e-56	T1vHC	CD14Mono	no	not
S100A12	2.17534e-58	-0.208908	0.75	0.824	3.86471e-54	T1vHC	CD14Mono	yes	not
SNORD3B-1	3.29876e-56	0.274605	0.15	0.074	5.86057e-52	T1vHC	CD14Mono	no	not
XIST	6.79829e-56	-0.244187	0.205	0.317	1.20778e-51	T1vHC	CD14Mono	no	not
LGALS2	7.2773e-55	0.265675	0.598	0.502	1.29289e-50	T1vHC	CD14Mono	yes	not
KLF6	9.03658e-55	-0.287196	0.446	0.553	1.60544e-50	T1vHC	CD14Mono	yes	not
HLA-DQB1	1.0183e-53	-0.330543	0.29	0.394	1.80911e-49	T1vHC	CD14Mono	in	yes
BHLHE40	2.67736e-53	-0.233541	0.048	0.111	4.75659e-49	T1vHC	CD14Mono	yes	not
SNORD3D	1.96009e-50	0.292058	0.191	0.111	3.4823e-46	T1vHC	CD14Mono	no	not
ZFP36	1.03434e-48	-0.26857	0.489	0.585	1.83761e-44	T1vHC	CD14Mono	yes	not
MNDA	7.84218e-48	0.197919	0.899	0.861	1.39324e-43	T1vHC	CD14Mono	no	not
CDKN2D	4.61863e-46	-0.243548	0.188	0.28	8.20545e-42	T1vHC	CD14Mono	yes	not
NINJ1	2.11284e-44	-0.251249	0.23	0.322	3.75366e-40	T1vHC	CD14Mono	yes	not
CD52	2.79521e-44	0.204729	0.731	0.671	4.96596e-40	T1vHC	CD14Mono	no	not
HLA-DPB1	4.74754e-42	0.260138	0.638	0.577	8.43449e-38	T1vHC	CD14Mono	yes	not
RPL18A	5.33691e-42	0.104288	0.965	0.965	9.48156e-38	T1vHC	CD14Mono	yes	not
B2M	6.29257e-41	0.111174	0.997	0.999	1.11794e-36	T1vHC	CD14Mono	no	not
HIF1A	4.16197e-40	-0.198683	0.22	0.313	7.39416e-36	T1vHC	CD14Mono	yes	not
CCNL1	1.20541e-39	-0.23495	0.439	0.537	2.14152e-35	T1vHC	CD14Mono	no	not
SOD2	2.84706e-38	-0.205588	0.355	0.454	5.05809e-34	T1vHC	CD14Mono	yes	not
TPT1	6.20832e-38	-0.0841413	0.984	0.985	1.10297e-33	T1vHC	CD14Mono	no	not
SNHG9	5.7826e-35	-0.191039	0.151	0.226	1.02734e-30	T1vHC	CD14Mono	no	not
CST3	6.36165e-35	0.115889	0.946	0.943	1.13021e-30	T1vHC	CD14Mono	yes	not
GIMAP7	1.52073e-34	0.205114	0.311	0.229	2.70174e-30	T1vHC	CD14Mono	yes	not
COTL1	8.23093e-34	-0.132684	0.831	0.875	1.46231e-29	T1vHC	CD14Mono	yes	not
RPLP1	8.26972e-34	-0.0807552	0.992	0.991	1.4692e-29	T1vHC	CD14Mono	no	yes
MT-CO3	1.21874e-33	0.103304	0.998	0.999	2.16522e-29	T1vHC	CD14Mono	no	not
TNFAIP3	6.14146e-33	-0.195846	0.114	0.179	1.09109e-28	T1vHC	CD14Mono	no	not
KLF10	1.72502e-32	-0.202709	0.229	0.31	3.06468e-28	T1vHC	CD14Mono	yes	not
CD74	6.05301e-32	0.123849	0.942	0.931	1.07538e-27	T1vHC	CD14Mono	yes	not
EEF1A1	2.13216e-31	-0.0705537	0.995	0.994	3.788e-27	T1vHC	CD14Mono	yes	not
CTSS	6.16648e-31	-0.108817	0.964	0.98	1.09554e-26	T1vHC	CD14Mono	yes	not
CALM2	8.55991e-31	0.157291	0.824	0.802	1.52075e-26	T1vHC	CD14Mono	yes	not
PPIF	2.27359e-30	-0.151319	0.055	0.102	4.03926e-26	T1vHC	CD14Mono	yes	not
IRF2BP2	3.92125e-30	-0.194718	0.285	0.367	6.96648e-26	T1vHC	CD14Mono	no	not
HLA-DRA	7.59495e-30	0.159566	0.908	0.897	1.34932e-25	T1vHC	CD14Mono	yes	not
STK17B	1.19313e-29	-0.184703	0.424	0.504	2.11971e-25	T1vHC	CD14Mono	yes	not
GIMAP4	1.24595e-29	0.204175	0.363	0.289	2.21356e-25	T1vHC	CD14Mono	yes	not
LST1	3.61949e-29	-0.120882	0.889	0.923	6.43038e-25	T1vHC	CD14Mono	no	yes
LGALS3	3.28197e-28	-0.15624	0.42	0.502	5.83074e-24	T1vHC	CD14Mono	yes	not
FOS	6.49649e-28	-0.213051	0.768	0.818	1.15417e-23	T1vHC	CD14Mono	no	not
UBE2D1	8.02732e-28	-0.179026	0.232	0.307	1.42613e-23	T1vHC	CD14Mono	no	not
CKAP4	1.15885e-27	-0.16544	0.125	0.187	2.05882e-23	T1vHC	CD14Mono	yes	not
ANPEP	2.61264e-27	-0.185043	0.101	0.156	4.64162e-23	T1vHC	CD14Mono	no	not
C9orf89	4.62961e-27	-0.158633	0.133	0.194	8.22497e-23	T1vHC	CD14Mono	no	not
RPS18	5.55685e-27	0.072839	0.987	0.983	9.8723e-23	T1vHC	CD14Mono	yes	not
BCLAF1	6.52959e-27	-0.189171	0.245	0.317	1.16005e-22	T1vHC	CD14Mono	in	not
MYADM	1.06863e-26	-0.185502	0.179	0.246	1.89853e-22	T1vHC	CD14Mono	yes	not
F13A1	3.64251e-26	-0.151028	0.079	0.129	6.47128e-22	T1vHC	CD14Mono	yes	not
ZBTB43	1.40433e-25	-0.13156	0.062	0.106	2.49494e-21	T1vHC	CD14Mono	no	not
HLA-C	3.98428e-25	0.160419	0.832	0.822	7.07847e-21	T1vHC	CD14Mono	yes	yes
IER5	2.26322e-24	-0.131841	0.157	0.22	4.02084e-20	T1vHC	CD14Mono	yes	not
SCO2	6.05457e-24	-0.179029	0.227	0.296	1.07565e-19	T1vHC	CD14Mono	no	not
TMSB10	1.14779e-23	0.0586004	0.995	0.992	2.03916e-19	T1vHC	CD14Mono	yes	not
RPL34	1.31076e-23	0.0618046	0.993	0.992	2.3287e-19	T1vHC	CD14Mono	no	not
HSPA5	3.10971e-23	-0.149434	0.207	0.275	5.5247e-19	T1vHC	CD14Mono	yes	not
SERTAD2	3.58019e-23	-0.138853	0.081	0.128	6.36057e-19	T1vHC	CD14Mono	in	not
SNHG8	3.74602e-23	-0.140512	0.202	0.267	6.65517e-19	T1vHC	CD14Mono	no	not
ITM2B	4.72061e-23	0.120954	0.825	0.819	8.38664e-19	T1vHC	CD14Mono	yes	not
LAPTM5	4.93122e-23	-0.126096	0.709	0.768	8.76081e-19	T1vHC	CD14Mono	in	not
RPS11	1.20374e-22	-0.0785571	0.926	0.937	2.13857e-18	T1vHC	CD14Mono	yes	not
PSAP	1.35965e-22	-0.0921442	0.92	0.944	2.41556e-18	T1vHC	CD14Mono	in	yes
SIRPB1	2.39634e-22	-0.124945	0.085	0.133	4.25734e-18	T1vHC	CD14Mono	no	not
CNOT1	5.84711e-22	-0.141671	0.12	0.172	1.0388e-17	T1vHC	CD14Mono	no	not
TOMM7	1.04892e-21	0.14943	0.628	0.59	1.86352e-17	T1vHC	CD14Mono	no	not
DDX21	1.21811e-21	-0.141001	0.269	0.338	2.16409e-17	T1vHC	CD14Mono	yes	yes
TGFBI	2.21269e-21	-0.15434	0.335	0.406	3.93106e-17	T1vHC	CD14Mono	no	not
FOSB	2.51582e-21	-0.154451	0.226	0.292	4.46961e-17	T1vHC	CD14Mono	yes	not
NACA	7.74331e-21	-0.0858078	0.859	0.89	1.37568e-16	T1vHC	CD14Mono	yes	not
DENND3	9.65628e-21	-0.132212	0.065	0.105	1.71553e-16	T1vHC	CD14Mono	yes	not
MT-CYB	1.31005e-20	0.120524	0.97	0.966	2.32744e-16	T1vHC	CD14Mono	no	not
LITAF	1.31141e-20	-0.134156	0.214	0.278	2.32985e-16	T1vHC	CD14Mono	yes	not
IQGAP1	1.63353e-20	-0.131108	0.485	0.561	2.90213e-16	T1vHC	CD14Mono	in	not
MALAT1	2.055e-20	0.0803418	1	1	3.6509e-16	T1vHC	CD14Mono	no	not
CD44	2.29852e-20	-0.121502	0.607	0.675	4.08354e-16	T1vHC	CD14Mono	yes	not
MIDN	8.73963e-20	-0.099639	0.319	0.391	1.55268e-15	T1vHC	CD14Mono	yes	not
RBP7	1.05842e-19	-0.140208	0.274	0.341	1.88038e-15	T1vHC	CD14Mono	yes	not
RELT	1.44061e-19	-0.135605	0.067	0.106	2.55939e-15	T1vHC	CD14Mono	no	not
HLA-DRB1	1.83651e-19	0.098874	0.783	0.744	3.26274e-15	T1vHC	CD14Mono	in	not
RPL30	1.91282e-19	-0.0839073	0.906	0.916	3.39831e-15	T1vHC	CD14Mono	no	not
PER1	2.171e-19	-0.116395	0.073	0.113	3.857e-15	T1vHC	CD14Mono	yes	not
SNHG15	2.5659e-19	-0.102709	0.063	0.101	4.55858e-15	T1vHC	CD14Mono	no	not
GNAS	3.00559e-19	-0.122909	0.347	0.417	5.33973e-15	T1vHC	CD14Mono	yes	not
TSC22D3	7.3629e-19	-0.14054	0.4	0.467	1.30809e-14	T1vHC	CD14Mono	no	not
RPL10	8.02059e-19	0.0663764	0.983	0.984	1.42494e-14	T1vHC	CD14Mono	no	not
HLA-B	1.80687e-18	-0.0829601	0.966	0.972	3.21008e-14	T1vHC	CD14Mono	yes	yes
CTSD	1.97768e-18	-0.12067	0.562	0.629	3.51354e-14	T1vHC	CD14Mono	yes	not
UBALD2	2.85445e-18	-0.118756	0.09	0.133	5.07121e-14	T1vHC	CD14Mono	no	not
CX3CR1	4.19681e-18	0.12937	0.113	0.075	7.45605e-14	T1vHC	CD14Mono	yes	not
ALOX5AP	5.55526e-18	-0.142441	0.13	0.179	9.86948e-14	T1vHC	CD14Mono	no	not
RPL3	7.74854e-18	0.079226	0.937	0.935	1.37661e-13	T1vHC	CD14Mono	yes	not
MT-ND2	9.90522e-18	-0.0238475	0.983	0.989	1.75976e-13	T1vHC	CD14Mono	no	not
HNRNPL	1.1131e-17	-0.126227	0.177	0.231	1.97752e-13	T1vHC	CD14Mono	yes	not
METRNL	1.7663e-17	-0.109805	0.067	0.103	3.13801e-13	T1vHC	CD14Mono	yes	yes
FAM26F	2.67147e-17	0.184106	0.283	0.232	4.74613e-13	T1vHC	CD14Mono	no	not
ARL8A	3.22411e-17	-0.114558	0.068	0.105	5.72795e-13	T1vHC	CD14Mono	no	not
UPP1	3.53627e-17	-0.139296	0.146	0.195	6.28254e-13	T1vHC	CD14Mono	no	not
GRINA	5.00217e-17	-0.119452	0.198	0.254	8.88686e-13	T1vHC	CD14Mono	yes	not
PIM1	5.40517e-17	-0.113963	0.065	0.101	9.60282e-13	T1vHC	CD14Mono	yes	not
TMEM107	5.59609e-17	0.167408	0.118	0.08	9.94202e-13	T1vHC	CD14Mono	yes	not
SLC25A37	6.38826e-17	-0.134688	0.145	0.194	1.13494e-12	T1vHC	CD14Mono	no	yes
SGK1	7.63316e-17	-0.156103	0.192	0.245	1.35611e-12	T1vHC	CD14Mono	no	not
ENO1	7.72548e-17	-0.112288	0.488	0.554	1.37251e-12	T1vHC	CD14Mono	in	yes
ARF1	2.19849e-16	-0.118388	0.32	0.382	3.90583e-12	T1vHC	CD14Mono	no	not
DUSP2	3.18667e-16	-0.145843	0.073	0.109	5.66143e-12	T1vHC	CD14Mono	yes	not
PRNP	3.76996e-16	-0.108694	0.124	0.17	6.69771e-12	T1vHC	CD14Mono	no	not
BST1	4.22068e-16	-0.129906	0.198	0.25	7.49846e-12	T1vHC	CD14Mono	in	not
RBM39	5.24115e-16	-0.134316	0.431	0.488	9.31143e-12	T1vHC	CD14Mono	no	not
JUN	6.55643e-16	-0.10177	0.345	0.409	1.16481e-11	T1vHC	CD14Mono	yes	not
ATP1A1	1.7267e-15	-0.125668	0.149	0.195	3.06765e-11	T1vHC	CD14Mono	no	not
PABPC1	1.89744e-15	-0.0686582	0.853	0.882	3.37099e-11	T1vHC	CD14Mono	yes	not
SNORD3A	2.73573e-15	0.183549	0.185	0.143	4.8603e-11	T1vHC	CD14Mono	no	not
RPL9	3.04043e-15	-0.0614793	0.938	0.947	5.40164e-11	T1vHC	CD14Mono	yes	not
DAZAP2	3.65687e-15	-0.106589	0.544	0.601	6.49679e-11	T1vHC	CD14Mono	yes	not
MRPL54	4.31143e-15	-0.111173	0.216	0.269	7.65969e-11	T1vHC	CD14Mono	no	not
MAT2B	5.75828e-15	0.127095	0.143	0.104	1.02302e-10	T1vHC	CD14Mono	no	yes
LCP1	6.20907e-15	-0.100061	0.658	0.715	1.1031e-10	T1vHC	CD14Mono	no	not
C5AR1	7.29806e-15	-0.119293	0.154	0.2	1.29657e-10	T1vHC	CD14Mono	yes	not
LAMP1	9.63039e-15	-0.104089	0.177	0.227	1.71093e-10	T1vHC	CD14Mono	yes	not
FAM101B	9.78671e-15	-0.114134	0.083	0.119	1.73871e-10	T1vHC	CD14Mono	no	not
LYN	1.29389e-14	-0.131049	0.307	0.364	2.29872e-10	T1vHC	CD14Mono	yes	not
CTNNB1	1.31166e-14	-0.116153	0.205	0.257	2.33029e-10	T1vHC	CD14Mono	no	not
CLEC12A	1.32406e-14	0.162292	0.512	0.479	2.35232e-10	T1vHC	CD14Mono	yes	not
CSGALNACT2	1.34298e-14	-0.118489	0.147	0.192	2.38593e-10	T1vHC	CD14Mono	yes	not
RAB31	1.44536e-14	-0.108942	0.253	0.308	2.56782e-10	T1vHC	CD14Mono	no	not
RPS23	2.33781e-14	-0.0560022	0.962	0.961	4.15335e-10	T1vHC	CD14Mono	no	not
RPS2	2.50384e-14	0.0578736	0.968	0.97	4.44832e-10	T1vHC	CD14Mono	yes	not
ICAM3	4.01058e-14	-0.0970662	0.295	0.353	7.1252e-10	T1vHC	CD14Mono	no	not
FMNL1	4.44081e-14	-0.110917	0.323	0.38	7.88955e-10	T1vHC	CD14Mono	yes	not
RP11-347P5.1	4.71226e-14	0.126084	0.334	0.284	8.37179e-10	T1vHC	CD14Mono	no	not
RPS20	5.14846e-14	-0.065594	0.911	0.916	9.14676e-10	T1vHC	CD14Mono	yes	not
EIF4H	5.61654e-14	-0.0957302	0.143	0.187	9.97835e-10	T1vHC	CD14Mono	yes	not
APLP2	5.84063e-14	-0.0962771	0.561	0.619	1.03765e-09	T1vHC	CD14Mono	yes	not
HEXIM1	6.3014e-14	0.269797	0.206	0.169	1.11951e-09	T1vHC	CD14Mono	yes	not
IFI16	6.47573e-14	0.122819	0.435	0.385	1.15048e-09	T1vHC	CD14Mono	yes	not
TYMP	7.05547e-14	-0.0926824	0.81	0.85	1.25347e-09	T1vHC	CD14Mono	no	not
CCL5	7.74899e-14	0.243281	0.222	0.179	1.37669e-09	T1vHC	CD14Mono	yes	not
PLAUR	9.04118e-14	-0.0704934	0.245	0.302	1.60626e-09	T1vHC	CD14Mono	yes	not
VCAN	9.21383e-14	-0.128055	0.825	0.851	1.63693e-09	T1vHC	CD14Mono	no	yes
SUMO3	1.17964e-13	-0.0984813	0.174	0.221	2.09576e-09	T1vHC	CD14Mono	yes	not
SBDS	1.36476e-13	-0.0901572	0.073	0.106	2.42463e-09	T1vHC	CD14Mono	yes	not
DYNLL1	1.73485e-13	0.119468	0.482	0.435	3.08213e-09	T1vHC	CD14Mono	no	not
ARPC3	2.14788e-13	-0.0789977	0.758	0.796	3.81593e-09	T1vHC	CD14Mono	no	not
TLE3	2.26563e-13	-0.106111	0.109	0.148	4.02511e-09	T1vHC	CD14Mono	yes	yes
IFI6	2.54979e-13	-0.160461	0.222	0.271	4.52996e-09	T1vHC	CD14Mono	yes	not
RPL13A	3.34592e-13	0.04937	0.978	0.975	5.94437e-09	T1vHC	CD14Mono	yes	not
PTP4A2	3.49773e-13	-0.094382	0.473	0.533	6.21407e-09	T1vHC	CD14Mono	yes	not
HLA-DPA1	3.95712e-13	0.151416	0.567	0.533	7.03021e-09	T1vHC	CD14Mono	yes	not
PLBD1	4.22536e-13	-0.128316	0.271	0.321	7.50678e-09	T1vHC	CD14Mono	no	not
CARD16	4.91767e-13	0.101748	0.632	0.61	8.73673e-09	T1vHC	CD14Mono	yes	not
DUSP6	5.31056e-13	-0.130101	0.452	0.506	9.43475e-09	T1vHC	CD14Mono	yes	not
CTSZ	5.49001e-13	-0.0969769	0.32	0.377	9.75356e-09	T1vHC	CD14Mono	yes	not
ARF6	5.70992e-13	-0.0925433	0.296	0.351	1.01442e-08	T1vHC	CD14Mono	yes	not
PPP1R15A	6.58885e-13	-0.134822	0.249	0.298	1.17057e-08	T1vHC	CD14Mono	yes	not
TACC1	6.84651e-13	-0.109531	0.165	0.21	1.21635e-08	T1vHC	CD14Mono	yes	not
MIR142	7.32958e-13	0.126613	0.262	0.218	1.30217e-08	T1vHC	CD14Mono	no	not
VSTM1	7.80417e-13	-0.0831264	0.073	0.105	1.38649e-08	T1vHC	CD14Mono	in	not
GRB2	8.12984e-13	-0.11548	0.26	0.31	1.44435e-08	T1vHC	CD14Mono	in	not
2002-03-01	8.48993e-13	-0.079474	0.078	0.11	1.50832e-08	T1vHC	CD14Mono	yes	not
FAM45A	8.91594e-13	-0.111735	0.22	0.269	1.58401e-08	T1vHC	CD14Mono	yes	not
AHNAK	9.02806e-13	-0.12314	0.542	0.585	1.60393e-08	T1vHC	CD14Mono	in	not
TNFSF10	9.79022e-13	0.150949	0.327	0.283	1.73933e-08	T1vHC	CD14Mono	yes	not
SNN	9.92158e-13	-0.09465	0.076	0.107	1.76267e-08	T1vHC	CD14Mono	yes	not
KLF4	1.22562e-12	-0.116964	0.252	0.301	2.17743e-08	T1vHC	CD14Mono	no	not
EIF4A3	1.30088e-12	0.173617	0.117	0.086	2.31114e-08	T1vHC	CD14Mono	yes	not
BCL6	2.09582e-12	-0.112669	0.091	0.125	3.72344e-08	T1vHC	CD14Mono	yes	not
RIOK3	2.30296e-12	-0.104459	0.159	0.202	4.09144e-08	T1vHC	CD14Mono	yes	not
YWHAZ	2.38667e-12	-0.104446	0.441	0.494	4.24016e-08	T1vHC	CD14Mono	in	not
CD46	3.53495e-12	-0.111243	0.214	0.261	6.28019e-08	T1vHC	CD14Mono	no	not
LGALS9	3.66692e-12	-0.105019	0.254	0.303	6.51464e-08	T1vHC	CD14Mono	yes	not
GNAI2	4.29372e-12	-0.0841683	0.435	0.491	7.62822e-08	T1vHC	CD14Mono	no	not
DOCK2	4.699e-12	-0.101943	0.207	0.253	8.34823e-08	T1vHC	CD14Mono	in	not
MT2A	5.11598e-12	0.138502	0.404	0.364	9.08905e-08	T1vHC	CD14Mono	yes	not
CD63	5.4699e-12	-0.104905	0.47	0.526	9.71783e-08	T1vHC	CD14Mono	no	not
IRAK3	5.81057e-12	-0.0876102	0.192	0.238	1.03231e-07	T1vHC	CD14Mono	in	not
RPL27	6.15173e-12	-0.0640417	0.864	0.883	1.09292e-07	T1vHC	CD14Mono	no	not
AZIN1	6.88395e-12	-0.095583	0.095	0.129	1.223e-07	T1vHC	CD14Mono	yes	not
YPEL5	7.92071e-12	-0.0881458	0.177	0.221	1.40719e-07	T1vHC	CD14Mono	in	not
GGA1	9.09048e-12	-0.0781785	0.103	0.138	1.61501e-07	T1vHC	CD14Mono	yes	not
ACTG1	9.19344e-12	-0.0787455	0.79	0.819	1.63331e-07	T1vHC	CD14Mono	in	not
RPL23	1.15631e-11	-0.0543908	0.876	0.888	2.0543e-07	T1vHC	CD14Mono	no	not
QKI	1.38325e-11	-0.0887033	0.244	0.294	2.45748e-07	T1vHC	CD14Mono	in	yes
PSMB9	1.66077e-11	0.124622	0.392	0.35	2.95053e-07	T1vHC	CD14Mono	yes	not
LSP1	1.67833e-11	-0.0947661	0.584	0.64	2.98173e-07	T1vHC	CD14Mono	yes	not
XBP1	1.70895e-11	-0.102888	0.148	0.187	3.03613e-07	T1vHC	CD14Mono	no	not
PTBP1	1.78145e-11	-0.0839629	0.128	0.166	3.16493e-07	T1vHC	CD14Mono	yes	not
HMGN2	1.78646e-11	-0.0918194	0.456	0.51	3.17383e-07	T1vHC	CD14Mono	no	not
EGR1	2.16961e-11	-0.103048	0.123	0.16	3.85453e-07	T1vHC	CD14Mono	no	not
BRI3	2.25361e-11	-0.0892855	0.39	0.444	4.00377e-07	T1vHC	CD14Mono	yes	not
A1BG	2.80032e-11	-0.0851356	0.12	0.156	4.97504e-07	T1vHC	CD14Mono	yes	not
MARCKS	3.10813e-11	-0.104992	0.255	0.302	5.5219e-07	T1vHC	CD14Mono	yes	not
BCL2A1	3.14262e-11	-0.128234	0.142	0.179	5.58317e-07	T1vHC	CD14Mono	yes	not
LINC00936	3.31211e-11	-0.110738	0.176	0.217	5.88429e-07	T1vHC	CD14Mono	no	not
RPS14	3.36922e-11	0.0438965	0.983	0.981	5.98575e-07	T1vHC	CD14Mono	yes	not
ZEB2	3.58166e-11	0.149242	0.442	0.409	6.36318e-07	T1vHC	CD14Mono	in	not
EPC1	4.27622e-11	-0.0726821	0.153	0.194	7.59713e-07	T1vHC	CD14Mono	no	not
CD48	6.00918e-11	-0.083793	0.515	0.569	1.06759e-06	T1vHC	CD14Mono	no	not
RNF138	6.02984e-11	-0.0891333	0.079	0.109	1.07126e-06	T1vHC	CD14Mono	no	not
GZMH	6.35265e-11	0.155895	0.108	0.079	1.12861e-06	T1vHC	CD14Mono	no	not
CTSA	6.77717e-11	-0.107375	0.208	0.252	1.20403e-06	T1vHC	CD14Mono	no	not
CANX	7.15522e-11	-0.0868153	0.275	0.324	1.2712e-06	T1vHC	CD14Mono	yes	not
EIF1	8.09162e-11	-0.0549366	0.941	0.948	1.43756e-06	T1vHC	CD14Mono	no	not
RNASE2	9.27586e-11	-0.0917498	0.111	0.145	1.64795e-06	T1vHC	CD14Mono	no	not
NCF2	1.01317e-10	-0.0872206	0.441	0.494	1.79999e-06	T1vHC	CD14Mono	yes	not
C6orf48	1.07298e-10	-0.0803939	0.245	0.292	1.90626e-06	T1vHC	CD14Mono	no	yes
WSB1	1.15214e-10	0.135673	0.407	0.372	2.04689e-06	T1vHC	CD14Mono	yes	not
VAMP2	1.31076e-10	-0.0815084	0.293	0.342	2.3287e-06	T1vHC	CD14Mono	yes	not
RPS27A	1.34506e-10	0.0515814	0.934	0.928	2.38963e-06	T1vHC	CD14Mono	no	not
RPL8	1.35456e-10	0.0551774	0.929	0.923	2.40652e-06	T1vHC	CD14Mono	yes	not
USP3	1.52415e-10	-0.0935721	0.217	0.26	2.70781e-06	T1vHC	CD14Mono	no	not
MT-ND5	1.86287e-10	0.120954	0.802	0.792	3.30958e-06	T1vHC	CD14Mono	no	not
RAB11FIP1	2.40885e-10	-0.114491	0.218	0.26	4.27957e-06	T1vHC	CD14Mono	no	not
SERPINB1	2.52708e-10	-0.0912799	0.426	0.477	4.48962e-06	T1vHC	CD14Mono	no	not
ZBTB7A	2.63399e-10	-0.0707021	0.184	0.226	4.67955e-06	T1vHC	CD14Mono	yes	not
ANXA6	2.64785e-10	-0.0747648	0.133	0.169	4.70417e-06	T1vHC	CD14Mono	in	not
CD53	2.75079e-10	-0.0885667	0.392	0.44	4.88706e-06	T1vHC	CD14Mono	yes	not
CD4	2.80493e-10	-0.0931573	0.245	0.29	4.98323e-06	T1vHC	CD14Mono	yes	not
RPS26	3.28768e-10	0.0646995	0.747	0.726	5.84089e-06	T1vHC	CD14Mono	no	not
GNS	3.52813e-10	-0.0859982	0.161	0.2	6.26808e-06	T1vHC	CD14Mono	yes	not
IKZF1	3.65601e-10	-0.072679	0.157	0.196	6.49526e-06	T1vHC	CD14Mono	in	not
MEF2C	3.84199e-10	0.117809	0.422	0.383	6.82568e-06	T1vHC	CD14Mono	no	yes
S100A10	4.39154e-10	-0.0724903	0.758	0.782	7.80201e-06	T1vHC	CD14Mono	no	not
C15orf39	4.47166e-10	-0.0654064	0.105	0.137	7.94435e-06	T1vHC	CD14Mono	yes	not
CALR	4.53051e-10	-0.0850799	0.203	0.246	8.0489e-06	T1vHC	CD14Mono	yes	not
EMP3	4.97224e-10	-0.0713847	0.777	0.814	8.83369e-06	T1vHC	CD14Mono	no	not
POLR2A	5.10692e-10	0.175753	0.127	0.099	9.07296e-06	T1vHC	CD14Mono	no	not
CASP1	5.64295e-10	0.110698	0.427	0.392	1.00253e-05	T1vHC	CD14Mono	yes	not
RBBP6	5.7223e-10	-0.0910471	0.125	0.158	1.01662e-05	T1vHC	CD14Mono	yes	not
SREK1	6.06452e-10	-0.0970623	0.177	0.216	1.07742e-05	T1vHC	CD14Mono	no	not
BAZ2A	6.0845e-10	-0.0874455	0.146	0.182	1.08097e-05	T1vHC	CD14Mono	yes	not
TMBIM4.1	6.10485e-10	0.112013	0.454	0.421	1.08459e-05	T1vHC	CD14Mono	no	not
RPL12	6.41317e-10	0.050141	0.959	0.955	1.13936e-05	T1vHC	CD14Mono	yes	not
H3F3A	6.81695e-10	-0.0475739	0.94	0.953	1.2111e-05	T1vHC	CD14Mono	no	not
PTP4A1	7.00754e-10	-0.0684991	0.095	0.125	1.24496e-05	T1vHC	CD14Mono	no	not
ETF1	7.01954e-10	-0.101224	0.102	0.132	1.24709e-05	T1vHC	CD14Mono	no	not
TMSB4X	7.11755e-10	-0.0365851	0.999	0.999	1.2645e-05	T1vHC	CD14Mono	no	not
IRF1	7.47177e-10	-0.100507	0.333	0.38	1.32743e-05	T1vHC	CD14Mono	yes	not
NCF1	9.45854e-10	0.11226	0.607	0.591	1.6804e-05	T1vHC	CD14Mono	yes	not
C1orf63	9.71927e-10	0.133749	0.413	0.379	1.72672e-05	T1vHC	CD14Mono	no	not
CAP1	9.79428e-10	-0.0802864	0.468	0.52	1.74005e-05	T1vHC	CD14Mono	yes	not
MT-ATP6	9.86359e-10	0.156066	0.99	0.988	1.75237e-05	T1vHC	CD14Mono	no	not
ARHGDIB	1.21506e-09	-0.0684598	0.715	0.756	2.15868e-05	T1vHC	CD14Mono	yes	not
GSN	1.2828e-09	-0.0713291	0.091	0.12	2.27902e-05	T1vHC	CD14Mono	in	not
BZW1	1.44241e-09	-0.0703959	0.195	0.236	2.56259e-05	T1vHC	CD14Mono	no	not
CWC25	1.65423e-09	-0.0732456	0.093	0.122	2.93891e-05	T1vHC	CD14Mono	no	not
ACTB	1.68866e-09	-0.0420789	0.993	0.995	3.00007e-05	T1vHC	CD14Mono	yes	not
PYCARD	1.69173e-09	0.0847736	0.618	0.598	3.00552e-05	T1vHC	CD14Mono	no	not
RAC2	1.95255e-09	-0.0681464	0.336	0.387	3.46891e-05	T1vHC	CD14Mono	no	not
SPEN	1.95995e-09	-0.065147	0.098	0.128	3.48204e-05	T1vHC	CD14Mono	no	not
EMB	1.96955e-09	-0.0749942	0.164	0.202	3.4991e-05	T1vHC	CD14Mono	yes	not
STXBP2	2.01283e-09	-0.0907211	0.499	0.549	3.57599e-05	T1vHC	CD14Mono	yes	not
PAK2	2.10216e-09	-0.0828421	0.23	0.272	3.73471e-05	T1vHC	CD14Mono	yes	not
G3BP2	2.20984e-09	-0.0817671	0.136	0.17	3.926e-05	T1vHC	CD14Mono	in	not
METTL9	2.22863e-09	-0.0891419	0.366	0.414	3.95938e-05	T1vHC	CD14Mono	yes	not
CD93	2.39589e-09	-0.0852444	0.233	0.275	4.25655e-05	T1vHC	CD14Mono	no	not
CDC40	2.42713e-09	-0.0753008	0.124	0.156	4.31203e-05	T1vHC	CD14Mono	in	not
MAP3K8	2.58559e-09	-0.0753966	0.11	0.141	4.59356e-05	T1vHC	CD14Mono	no	not
FAM65B	2.74852e-09	0.109436	0.354	0.316	4.88302e-05	T1vHC	CD14Mono	no	not
RPS4X	2.91988e-09	-0.0539283	0.937	0.944	5.18745e-05	T1vHC	CD14Mono	no	not
TMEM30A	2.92351e-09	-0.0899903	0.117	0.149	5.19391e-05	T1vHC	CD14Mono	no	not
TNFAIP8L2	2.98726e-09	0.0943701	0.139	0.11	5.30717e-05	T1vHC	CD14Mono	no	not
EIF4G2	3.06704e-09	-0.0882079	0.388	0.434	5.4489e-05	T1vHC	CD14Mono	yes	not
DNAJA1	4.15893e-09	0.183101	0.25	0.219	7.38876e-05	T1vHC	CD14Mono	yes	not
CORO1C	4.2263e-09	-0.0771317	0.141	0.174	7.50845e-05	T1vHC	CD14Mono	yes	not
PGAM1	4.27977e-09	-0.0802056	0.31	0.353	7.60345e-05	T1vHC	CD14Mono	yes	not
SCPEP1	4.53372e-09	-0.094174	0.325	0.369	8.0546e-05	T1vHC	CD14Mono	no	not
NECAP2	4.63119e-09	-0.0620838	0.12	0.153	8.22778e-05	T1vHC	CD14Mono	yes	not
PLSCR1	4.82957e-09	-0.0964114	0.2	0.238	8.58022e-05	T1vHC	CD14Mono	no	not
RNF130	4.8607e-09	-0.0791566	0.449	0.498	8.63552e-05	T1vHC	CD14Mono	yes	not
VASP	4.91004e-09	-0.069048	0.297	0.344	8.72318e-05	T1vHC	CD14Mono	yes	not
BLOC1S6	5.2791e-09	-0.0793987	0.102	0.131	9.37885e-05	T1vHC	CD14Mono	no	not
LTA4H	5.33657e-09	-0.0705509	0.415	0.467	9.48095e-05	T1vHC	CD14Mono	yes	not
SLC15A3	5.33817e-09	-0.079333	0.088	0.116	9.48379e-05	T1vHC	CD14Mono	no	not
TREM1	5.40189e-09	-0.0860287	0.107	0.137	9.597e-05	T1vHC	CD14Mono	yes	not
ZBTB1	5.67988e-09	-0.0695763	0.08	0.106	0.000100909	T1vHC	CD14Mono	yes	not
JTB	6.17078e-09	-0.0752312	0.353	0.399	0.00010963	T1vHC	CD14Mono	no	not
MARCKSL1	6.25141e-09	-0.052323	0.081	0.108	0.000111062	T1vHC	CD14Mono	yes	not
RPLP2	6.25481e-09	-0.0458809	0.98	0.981	0.000111123	T1vHC	CD14Mono	yes	not
RP11-108M9.4	6.27947e-09	-0.0526028	0.126	0.159	0.000111561	T1vHC	CD14Mono	no	not
PFN1	7.60823e-09	0.0577974	0.907	0.905	0.000135168	T1vHC	CD14Mono	yes	not
IL32	7.87372e-09	0.175055	0.192	0.16	0.000139885	T1vHC	CD14Mono	no	not
MYO1G	8.60536e-09	-0.0826006	0.218	0.257	0.000152883	T1vHC	CD14Mono	yes	not
CCDC69	9.30342e-09	-0.0873049	0.199	0.237	0.000165285	T1vHC	CD14Mono	yes	not
TMEM170B	9.45781e-09	-0.0700064	0.122	0.153	0.000168027	T1vHC	CD14Mono	no	not
VAMP3	9.65822e-09	-0.0808569	0.105	0.134	0.000171588	T1vHC	CD14Mono	yes	not
POU2F2	9.98991e-09	0.105056	0.33	0.294	0.000177481	T1vHC	CD14Mono	yes	not
LILRA5	1.17856e-08	0.117676	0.26	0.225	0.000209382	T1vHC	CD14Mono	yes	not
TAPBP	1.19494e-08	-0.0881346	0.256	0.298	0.000212293	T1vHC	CD14Mono	in	not
CSTA	1.23552e-08	-0.046256	0.803	0.839	0.000219502	T1vHC	CD14Mono	yes	not
AES	1.29075e-08	-0.0596562	0.223	0.264	0.000229315	T1vHC	CD14Mono	in	not
RNF7	1.36817e-08	-0.081511	0.234	0.274	0.00024307	T1vHC	CD14Mono	yes	not
RPL15	1.53587e-08	0.0538796	0.915	0.91	0.000272862	T1vHC	CD14Mono	yes	not
LINC00116	1.7117e-08	0.0872214	0.104	0.079	0.0003041	T1vHC	CD14Mono	no	not
SDF2L1	2.00048e-08	-0.0695699	0.109	0.138	0.000355406	T1vHC	CD14Mono	yes	not
PRKACA	2.07175e-08	-0.0602041	0.101	0.129	0.000368066	T1vHC	CD14Mono	no	not
PGK1	2.10278e-08	-0.0818051	0.337	0.378	0.000373581	T1vHC	CD14Mono	no	not
MYH9	2.11106e-08	-0.0683551	0.304	0.349	0.000375051	T1vHC	CD14Mono	in	not
NLRP3	2.25341e-08	-0.0792415	0.087	0.114	0.000400341	T1vHC	CD14Mono	yes	not
NEAT1	2.32089e-08	-0.0536342	0.963	0.975	0.00041233	T1vHC	CD14Mono	no	not
CMTM6	2.32976e-08	-0.0636443	0.359	0.406	0.000413906	T1vHC	CD14Mono	yes	not
C1orf162	2.34425e-08	0.0912689	0.573	0.553	0.000416479	T1vHC	CD14Mono	no	not
RNASE6	2.38514e-08	0.126815	0.36	0.33	0.000423745	T1vHC	CD14Mono	yes	not
AFF4	2.51356e-08	-0.0622127	0.082	0.108	0.000446558	T1vHC	CD14Mono	yes	not
ERGIC1	2.51456e-08	-0.0632472	0.078	0.102	0.000446737	T1vHC	CD14Mono	in	not
SPG21	2.6151e-08	-0.075669	0.305	0.349	0.000464598	T1vHC	CD14Mono	yes	not
VPS13C	2.65244e-08	-0.106467	0.227	0.263	0.000471232	T1vHC	CD14Mono	in	not
GZMA	2.67177e-08	0.152516	0.126	0.1	0.000474667	T1vHC	CD14Mono	no	not
CEBPD	2.86195e-08	-0.0862308	0.44	0.484	0.000508453	T1vHC	CD14Mono	yes	not
SH3BGRL3	2.87685e-08	-0.0506414	0.918	0.922	0.000511101	T1vHC	CD14Mono	no	not
KRT10	2.9032e-08	-0.0764746	0.245	0.284	0.000515783	T1vHC	CD14Mono	yes	not
STAT3	2.97216e-08	-0.0523795	0.133	0.166	0.000528033	T1vHC	CD14Mono	in	not
NEMF	3.38089e-08	-0.0689161	0.152	0.185	0.000600649	T1vHC	CD14Mono	yes	not
GAPDH	3.46763e-08	-0.0616094	0.876	0.893	0.00061606	T1vHC	CD14Mono	yes	not
EVI2A	4.17971e-08	0.108105	0.441	0.414	0.000742567	T1vHC	CD14Mono	in	not
MEGF9	4.38718e-08	-0.0765081	0.201	0.237	0.000779427	T1vHC	CD14Mono	no	not
TMA7	4.40522e-08	-0.0613316	0.793	0.821	0.000782631	T1vHC	CD14Mono	no	not
GLTP	4.6692e-08	-0.0702086	0.134	0.164	0.00082953	T1vHC	CD14Mono	yes	not
JARID2	4.80092e-08	-0.0766839	0.154	0.186	0.000852931	T1vHC	CD14Mono	in	not
SMC5	4.81568e-08	-0.0814545	0.083	0.108	0.000855553	T1vHC	CD14Mono	yes	not
PLEK	4.93842e-08	-0.0770426	0.358	0.402	0.000877361	T1vHC	CD14Mono	yes	not
RNF145	4.95724e-08	-0.0664747	0.13	0.161	0.000880704	T1vHC	CD14Mono	yes	not
MAP7D1	6.48263e-08	-0.0678737	0.106	0.134	0.0011517	T1vHC	CD14Mono	no	not
DUT	6.69224e-08	0.112432	0.204	0.173	0.00118894	T1vHC	CD14Mono	no	not
AHR	6.72268e-08	-0.0751594	0.163	0.196	0.00119435	T1vHC	CD14Mono	yes	yes
MXD1	6.96519e-08	-0.0688481	0.128	0.159	0.00123744	T1vHC	CD14Mono	yes	not
PSMA4	6.97742e-08	0.113123	0.42	0.392	0.00123961	T1vHC	CD14Mono	yes	not
DNTTIP2	7.32026e-08	-0.0694262	0.095	0.121	0.00130052	T1vHC	CD14Mono	no	not
TIMM10	7.40441e-08	0.0965331	0.105	0.082	0.00131547	T1vHC	CD14Mono	no	not
FTH1	8.02454e-08	-0.0591672	0.988	0.993	0.00142564	T1vHC	CD14Mono	yes	not
BIRC2	8.04925e-08	-0.077356	0.158	0.191	0.00143003	T1vHC	CD14Mono	yes	not
HLA-DMA	8.88498e-08	0.111761	0.446	0.417	0.0015785	T1vHC	CD14Mono	yes	not
DNAJC2	1.10619e-07	-0.0542487	0.086	0.111	0.00196525	T1vHC	CD14Mono	no	not
FCGR2A	1.22116e-07	-0.0805758	0.239	0.277	0.00216951	T1vHC	CD14Mono	yes	yes
CITED2	1.23677e-07	0.12733	0.202	0.175	0.00219725	T1vHC	CD14Mono	no	not
TGFB1	1.26713e-07	-0.0651041	0.257	0.296	0.00225118	T1vHC	CD14Mono	yes	not
MKNK2	1.34411e-07	-0.0561548	0.104	0.131	0.00238795	T1vHC	CD14Mono	yes	not
N4BP2L2	1.36817e-07	0.111566	0.417	0.386	0.00243069	T1vHC	CD14Mono	no	not
MSN	1.36949e-07	-0.0691872	0.408	0.454	0.00243304	T1vHC	CD14Mono	no	not
PHYKPL	1.44688e-07	-0.0771298	0.078	0.101	0.00257052	T1vHC	CD14Mono	no	not
CD300E	1.61012e-07	-0.0998632	0.241	0.277	0.00286054	T1vHC	CD14Mono	no	not
TCOF1	1.61732e-07	0.133674	0.187	0.161	0.00287333	T1vHC	CD14Mono	yes	not
SFPQ	1.64991e-07	-0.0785899	0.321	0.361	0.00293124	T1vHC	CD14Mono	yes	not
MED13L	1.69069e-07	-0.0632865	0.139	0.17	0.00300368	T1vHC	CD14Mono	in	not
ARHGDIA	1.69681e-07	-0.0677328	0.284	0.324	0.00301455	T1vHC	CD14Mono	no	not
CAPZA2	1.78198e-07	-0.069179	0.35	0.393	0.00316586	T1vHC	CD14Mono	no	not
RPS19	1.85703e-07	0.0382576	0.983	0.982	0.00329921	T1vHC	CD14Mono	yes	not
RNMT	2.14432e-07	-0.0705106	0.183	0.217	0.00380961	T1vHC	CD14Mono	no	not
CXCR4	2.15328e-07	-0.0885905	0.279	0.319	0.00382552	T1vHC	CD14Mono	yes	not
GABARAP	2.18846e-07	-0.0676532	0.735	0.781	0.00388801	T1vHC	CD14Mono	yes	not
TPM3	2.19063e-07	-0.0665902	0.511	0.553	0.00389188	T1vHC	CD14Mono	yes	not
BNIP2	2.19812e-07	-0.078031	0.22	0.256	0.00390519	T1vHC	CD14Mono	no	not
PLP2	2.28901e-07	-0.0758651	0.339	0.38	0.00406665	T1vHC	CD14Mono	no	not
FUS	2.29139e-07	0.187369	0.384	0.364	0.00407089	T1vHC	CD14Mono	no	not
CHD1	2.33521e-07	-0.0737908	0.196	0.231	0.00414874	T1vHC	CD14Mono	no	not
PLIN3	2.37836e-07	-0.0489916	0.1	0.126	0.0042254	T1vHC	CD14Mono	yes	not
TOMM20	2.46001e-07	-0.0604235	0.248	0.285	0.00437046	T1vHC	CD14Mono	no	not
PPP1R10	2.63936e-07	0.144732	0.14	0.116	0.00468909	T1vHC	CD14Mono	no	not
SH3BGRL	2.64507e-07	-0.0646821	0.419	0.462	0.00469923	T1vHC	CD14Mono	no	not
CDC42	2.67128e-07	-0.0589204	0.684	0.73	0.00474579	T1vHC	CD14Mono	in	not
ITGAM	2.68428e-07	-0.0736561	0.24	0.276	0.00476889	T1vHC	CD14Mono	no	not
PET100	2.81143e-07	-0.062464	0.475	0.526	0.00499479	T1vHC	CD14Mono	yes	not
EIF4G1	2.82906e-07	-0.0551814	0.088	0.113	0.00502611	T1vHC	CD14Mono	no	not
CCDC59	2.88972e-07	-0.0378735	0.155	0.188	0.00513389	T1vHC	CD14Mono	yes	not
ARHGEF40	2.93161e-07	-0.0677002	0.081	0.105	0.0052083	T1vHC	CD14Mono	yes	not
ADRBK1	2.98481e-07	-0.0845351	0.235	0.27	0.00530282	T1vHC	CD14Mono	no	not
WDR74	3.02759e-07	-0.127691	0.277	0.313	0.00537883	T1vHC	CD14Mono	yes	not
S100A6	3.17349e-07	-0.0367294	0.985	0.985	0.00563802	T1vHC	CD14Mono	no	not
LSM5	3.31247e-07	0.105601	0.227	0.198	0.00588494	T1vHC	CD14Mono	no	not
YIPF4	3.33777e-07	0.0984023	0.171	0.144	0.00592988	T1vHC	CD14Mono	no	not
CTSH	3.41998e-07	-0.0789111	0.327	0.366	0.00607593	T1vHC	CD14Mono	yes	not
CCNK	3.56727e-07	-0.0585879	0.085	0.108	0.00633761	T1vHC	CD14Mono	yes	not
GGNBP2	3.72229e-07	-0.0874455	0.199	0.232	0.00661302	T1vHC	CD14Mono	yes	not
PSME2	3.75864e-07	0.104283	0.503	0.485	0.00667761	T1vHC	CD14Mono	yes	not
HNRNPC	4.05945e-07	-0.0660455	0.477	0.522	0.00721201	T1vHC	CD14Mono	yes	not
TCEB2	4.20489e-07	-0.0615334	0.759	0.792	0.00747041	T1vHC	CD14Mono	no	not
TIMP2	4.31639e-07	-0.0673388	0.196	0.23	0.0076685	T1vHC	CD14Mono	yes	not
PRKDC	4.31928e-07	-0.0557531	0.097	0.121	0.00767364	T1vHC	CD14Mono	in	not
CD97	4.32253e-07	-0.0794511	0.202	0.235	0.0076794	T1vHC	CD14Mono	no	not
MAP2K3	4.32671e-07	-0.069726	0.163	0.194	0.00768683	T1vHC	CD14Mono	no	not
DYNC1H1	4.35331e-07	-0.0567767	0.114	0.141	0.00773408	T1vHC	CD14Mono	yes	not
ITGAE	4.44609e-07	-0.0591242	0.1	0.125	0.00789892	T1vHC	CD14Mono	yes	not
QPCT	4.60943e-07	-0.0703446	0.162	0.193	0.00818912	T1vHC	CD14Mono	no	not
TRIM8	4.65548e-07	-0.0521222	0.1	0.126	0.00827093	T1vHC	CD14Mono	no	not
CHST11	4.794e-07	-0.071069	0.079	0.101	0.00851701	T1vHC	CD14Mono	in	not
PRKCB	4.87684e-07	-0.067733	0.313	0.352	0.00866419	T1vHC	CD14Mono	yes	not
ZC3H11A	4.87992e-07	-0.0398413	0.116	0.143	0.00866966	T1vHC	CD14Mono	yes	not
CAPG	4.93302e-07	-0.0667811	0.416	0.46	0.00876401	T1vHC	CD14Mono	yes	not
RASSF5	5.00332e-07	-0.0758386	0.132	0.16	0.00888889	T1vHC	CD14Mono	yes	not
HNRNPU	5.072e-07	-0.0837214	0.387	0.426	0.00901091	T1vHC	CD14Mono	yes	not
CDKN1A	5.10923e-07	-0.0503702	0.081	0.104	0.00907706	T1vHC	CD14Mono	no	not
RPL21	5.19174e-07	0.0428461	0.953	0.949	0.00922364	T1vHC	CD14Mono	yes	not
GPR65	5.27265e-07	0.103103	0.172	0.145	0.00936739	T1vHC	CD14Mono	yes	not
AGTPBP1	5.61918e-07	-0.0650517	0.126	0.153	0.00998304	T1vHC	CD14Mono	yes	not
UBE2J1	5.954e-07	-0.0735974	0.139	0.167	0.0105779	T1vHC	CD14Mono	yes	not
ALDH2	6.66883e-07	-0.0590901	0.265	0.303	0.0118478	T1vHC	CD14Mono	yes	not
AKAP13	6.76887e-07	-0.0577637	0.277	0.315	0.0120256	T1vHC	CD14Mono	in	not
MATR3	6.92413e-07	-0.0677972	0.205	0.238	0.0123014	T1vHC	CD14Mono	yes	not
ADAR	6.92731e-07	-0.0605796	0.205	0.239	0.0123071	T1vHC	CD14Mono	yes	not
MAPRE1	6.96896e-07	-0.0631049	0.115	0.141	0.0123811	T1vHC	CD14Mono	yes	not
RPS9	7.00451e-07	-0.0414728	0.96	0.963	0.0124442	T1vHC	CD14Mono	yes	not
RNPS1	7.05735e-07	-0.0620913	0.177	0.208	0.0125381	T1vHC	CD14Mono	no	not
TNIP1	7.68629e-07	-0.0561587	0.104	0.129	0.0136555	T1vHC	CD14Mono	in	not
DIAPH1	7.80483e-07	-0.0510261	0.126	0.154	0.0138661	T1vHC	CD14Mono	in	not
GNG5	7.84956e-07	-0.0556634	0.398	0.444	0.0139455	T1vHC	CD14Mono	no	not
SH3BP2	7.8985e-07	-0.0691634	0.202	0.234	0.0140325	T1vHC	CD14Mono	yes	not
EPB41L4A-AS1	7.98533e-07	-0.0544052	0.088	0.111	0.0141867	T1vHC	CD14Mono	no	not
LYSMD2	8.29744e-07	0.0758848	0.147	0.121	0.0147412	T1vHC	CD14Mono	no	not
RASSF2	8.46602e-07	-0.0714401	0.176	0.207	0.0150407	T1vHC	CD14Mono	no	not
C1QBP	8.62881e-07	-0.0499608	0.15	0.18	0.0153299	T1vHC	CD14Mono	yes	not
MAPK1IP1L	9.04969e-07	-0.0629136	0.108	0.133	0.0160777	T1vHC	CD14Mono	yes	not
U2AF1	9.25584e-07	-0.0682442	0.303	0.34	0.0164439	T1vHC	CD14Mono	yes	not
SELK	9.29978e-07	-0.0514729	0.198	0.231	0.016522	T1vHC	CD14Mono	no	not
ABHD2	9.33635e-07	-0.0596929	0.083	0.105	0.016587	T1vHC	CD14Mono	no	not
RAB1A	9.34336e-07	-0.069726	0.177	0.208	0.0165994	T1vHC	CD14Mono	in	not
TESC	9.3592e-07	-0.0639912	0.111	0.136	0.0166276	T1vHC	CD14Mono	yes	not
FBXW7	9.78795e-07	-0.040334	0.083	0.105	0.0173893	T1vHC	CD14Mono	yes	not
ATP6V0D1	1.00271e-06	-0.0662437	0.275	0.31	0.0178141	T1vHC	CD14Mono	yes	not
LIPA	1.00747e-06	-0.0635068	0.131	0.158	0.0178988	T1vHC	CD14Mono	yes	not
CD302	1.03398e-06	-0.0675288	0.332	0.37	0.0183698	T1vHC	CD14Mono	yes	not
TMEM123	1.10521e-06	-0.0808472	0.312	0.349	0.0196351	T1vHC	CD14Mono	yes	not
TOM1	1.12952e-06	-0.06038	0.101	0.125	0.0200671	T1vHC	CD14Mono	no	not
GPX1	1.14578e-06	-0.0562391	0.852	0.871	0.020356	T1vHC	CD14Mono	no	not
NDUFA4	1.20966e-06	-0.0621371	0.496	0.53	0.0214908	T1vHC	CD14Mono	no	not
SPCS3	1.33412e-06	-0.0789593	0.247	0.281	0.023702	T1vHC	CD14Mono	no	not
SLC3A2	1.37801e-06	-0.0575375	0.111	0.136	0.0244818	T1vHC	CD14Mono	yes	not
RNU12	1.38844e-06	0.0847169	0.109	0.088	0.024667	T1vHC	CD14Mono	no	not
DHX9	1.4382e-06	-0.0518856	0.118	0.144	0.0255511	T1vHC	CD14Mono	no	not
SPCS2	1.46872e-06	0.100602	0.269	0.243	0.0260932	T1vHC	CD14Mono	no	not
RILPL2	1.48163e-06	-0.0564341	0.207	0.24	0.0263227	T1vHC	CD14Mono	no	not
CYLD	1.56568e-06	-0.0522758	0.154	0.184	0.0278158	T1vHC	CD14Mono	no	not
GPCPD1	1.59068e-06	-0.0876045	0.232	0.264	0.02826	T1vHC	CD14Mono	no	not
SEC61B	1.62211e-06	-0.045026	0.463	0.507	0.0288184	T1vHC	CD14Mono	yes	not
ABI3	1.65103e-06	0.0755084	0.129	0.106	0.0293322	T1vHC	CD14Mono	no	not
SRP72	1.7466e-06	-0.0469382	0.151	0.181	0.03103	T1vHC	CD14Mono	no	not
LASP1	1.95833e-06	-0.0648726	0.17	0.2	0.0347917	T1vHC	CD14Mono	no	not
STX7	1.96594e-06	0.080475	0.199	0.172	0.0349269	T1vHC	CD14Mono	yes	not
AKIRIN2	1.98148e-06	-0.0407902	0.125	0.152	0.0352029	T1vHC	CD14Mono	in	not
CUX1	2.22338e-06	-0.0512052	0.162	0.191	0.0395006	T1vHC	CD14Mono	yes	not
APBB1IP	2.44301e-06	-0.0708431	0.173	0.203	0.0434024	T1vHC	CD14Mono	in	not
RAD23B	2.4915e-06	-0.0675117	0.133	0.16	0.0442639	T1vHC	CD14Mono	yes	not
CPEB4	2.6267e-06	-0.0564114	0.1	0.124	0.046666	T1vHC	CD14Mono	yes	not
TMCO1	2.6581e-06	0.0924121	0.195	0.17	0.0472237	T1vHC	CD14Mono	no	not
HSD17B11	2.7843e-06	0.105765	0.368	0.343	0.0494659	T1vHC	CD14Mono	yes	not
HLA-DRB5	7.71961e-178	-1.20259	0.037	0.44	1.37147e-173	T1vHC	CD16Mono	yes	not
TMEM176B	9.54621e-49	-0.535244	0.32	0.548	1.69598e-44	T1vHC	CD16Mono	yes	not
HLA-DQB1	3.36765e-46	-0.573319	0.303	0.52	5.98296e-42	T1vHC	CD16Mono	in	yes
MT-CO2	3.34552e-45	0.24848	0.996	0.995	5.94364e-41	T1vHC	CD16Mono	no	not
MT-CO1	3.55239e-38	0.204133	0.996	0.996	6.31118e-34	T1vHC	CD16Mono	no	not
RETN	5.55058e-33	-0.443755	0.048	0.171	9.86116e-29	T1vHC	CD16Mono	yes	not
MT-ND4	5.571e-32	0.230057	0.991	0.993	9.89744e-28	T1vHC	CD16Mono	no	not
LSP1	2.00796e-23	-0.277617	0.704	0.819	3.56734e-19	T1vHC	CD16Mono	yes	not
LILRA3	2.72411e-20	-0.446119	0.151	0.268	4.83965e-16	T1vHC	CD16Mono	no	not
RPL34	6.1738e-20	0.134943	0.987	0.984	1.09684e-15	T1vHC	CD16Mono	no	not
TMEM176A	7.97591e-20	-0.24685	0.13	0.251	1.417e-15	T1vHC	CD16Mono	yes	not
TSC22D3	1.03191e-19	-0.282614	0.674	0.783	1.83329e-15	T1vHC	CD16Mono	no	not
RPS4Y1	3.54159e-19	0.31261	0.473	0.321	6.29199e-15	T1vHC	CD16Mono	no	not
KLF6	1.34092e-18	-0.377823	0.578	0.705	2.38227e-14	T1vHC	CD16Mono	yes	not
XIST	6.91666e-18	-0.258774	0.234	0.381	1.22881e-13	T1vHC	CD16Mono	no	not
ITGA4	9.34804e-18	-0.24362	0.316	0.461	1.66077e-13	T1vHC	CD16Mono	yes	not
CTSS	1.26027e-17	-0.164483	0.973	0.983	2.239e-13	T1vHC	CD16Mono	yes	not
CD52	4.60398e-17	0.180629	0.925	0.907	8.17942e-13	T1vHC	CD16Mono	no	not
HLA-E	2.30984e-16	-0.160511	0.932	0.958	4.10366e-12	T1vHC	CD16Mono	no	not
MT-CO3	6.07807e-16	0.127644	0.994	0.995	1.07983e-11	T1vHC	CD16Mono	no	not
FCGR3A	3.14093e-15	-0.194097	0.93	0.954	5.58017e-11	T1vHC	CD16Mono	yes	yes
MT-ATP6	3.94124e-15	0.211488	0.988	0.993	7.00201e-11	T1vHC	CD16Mono	no	not
PIM3	5.24137e-15	-0.215983	0.091	0.182	9.31182e-11	T1vHC	CD16Mono	yes	not
RP1-3J17.3	8.565e-15	0.174498	0.192	0.096	1.52166e-10	T1vHC	CD16Mono	no	not
HIST1H1E	1.8898e-14	-0.136674	0.064	0.145	3.35742e-10	T1vHC	CD16Mono	no	not
ANXA1	8.40299e-14	-0.286225	0.556	0.662	1.49288e-09	T1vHC	CD16Mono	in	yes
VIM	9.61372e-14	-0.163202	0.869	0.919	1.70797e-09	T1vHC	CD16Mono	no	not
HLA-DQA1	1.40417e-13	-0.173872	0.29	0.422	2.49464e-09	T1vHC	CD16Mono	in	yes
C5AR1	1.43232e-13	-0.211946	0.396	0.531	2.54466e-09	T1vHC	CD16Mono	yes	not
NOTCH2NL	2.29381e-13	-0.153365	0.275	0.401	4.07519e-09	T1vHC	CD16Mono	yes	not
GSTP1	7.41907e-13	-0.157168	0.783	0.856	1.31807e-08	T1vHC	CD16Mono	yes	not
DENND3	1.25142e-12	-0.194529	0.15	0.248	2.22327e-08	T1vHC	CD16Mono	yes	not
FOS	1.35242e-12	-0.411343	0.498	0.605	2.40271e-08	T1vHC	CD16Mono	no	not
DUSP1	1.44147e-12	-0.267103	0.773	0.845	2.56092e-08	T1vHC	CD16Mono	yes	not
SIRPB1	3.11137e-12	-0.133844	0.12	0.212	5.52766e-08	T1vHC	CD16Mono	no	not
RPL39	6.92944e-12	0.104951	0.985	0.977	1.23108e-07	T1vHC	CD16Mono	no	not
PIK3R1	8.03567e-12	-0.161671	0.118	0.205	1.42762e-07	T1vHC	CD16Mono	no	not
ZFP36	1.16926e-11	-0.229538	0.587	0.685	2.0773e-07	T1vHC	CD16Mono	yes	not
HES4	1.59133e-11	-0.175948	0.426	0.546	2.82715e-07	T1vHC	CD16Mono	yes	not
RAB11FIP1	2.94141e-11	-0.19862	0.184	0.281	5.22571e-07	T1vHC	CD16Mono	no	not
TXNIP	3.77768e-11	-0.190836	0.858	0.897	6.71143e-07	T1vHC	CD16Mono	no	not
RAB8A	4.21671e-11	-0.15651	0.345	0.458	7.49141e-07	T1vHC	CD16Mono	yes	not
AHNAK	4.24037e-11	-0.186716	0.436	0.557	7.53344e-07	T1vHC	CD16Mono	in	not
IFI30	1.0672e-10	-0.172773	0.547	0.659	1.89599e-06	T1vHC	CD16Mono	yes	not
MYADM	1.3705e-10	-0.192047	0.157	0.248	2.43483e-06	T1vHC	CD16Mono	yes	not
HLA-B	1.7061e-10	-0.122202	0.978	0.987	3.03106e-06	T1vHC	CD16Mono	yes	yes
DDX39B	1.97814e-10	-0.133726	0.109	0.189	3.51436e-06	T1vHC	CD16Mono	no	yes
UBC	2.47323e-10	-0.116245	0.887	0.923	4.39394e-06	T1vHC	CD16Mono	yes	not
HLA-A	2.67743e-10	-0.119376	0.932	0.962	4.75673e-06	T1vHC	CD16Mono	no	not
HNRNPU	3.42243e-10	-0.172131	0.474	0.588	6.08029e-06	T1vHC	CD16Mono	yes	not
HLA-DPA1	4.0999e-10	-0.130477	0.836	0.892	7.28389e-06	T1vHC	CD16Mono	yes	not
CSF1R	4.69964e-10	-0.160293	0.623	0.708	8.34938e-06	T1vHC	CD16Mono	yes	not
RPL18A	6.20325e-10	0.0956595	0.973	0.971	1.10207e-05	T1vHC	CD16Mono	yes	not
MCL1	1.33702e-09	-0.149727	0.437	0.549	2.37535e-05	T1vHC	CD16Mono	yes	not
PPP1R15A	1.38013e-09	-0.166931	0.287	0.389	2.45195e-05	T1vHC	CD16Mono	yes	not
NR1D2	1.70475e-09	-0.123363	0.048	0.102	3.02865e-05	T1vHC	CD16Mono	yes	not
C10orf54	1.77027e-09	-0.154487	0.786	0.849	3.14506e-05	T1vHC	CD16Mono	no	not
MRPL54	1.81815e-09	-0.155717	0.3	0.403	3.23012e-05	T1vHC	CD16Mono	no	not
BCLAF1	2.32031e-09	-0.197213	0.304	0.399	4.12226e-05	T1vHC	CD16Mono	in	not
RP11-362F19.1	2.46072e-09	-0.174857	0.149	0.227	4.37172e-05	T1vHC	CD16Mono	no	not
ICAM3	2.70151e-09	-0.178739	0.495	0.584	4.7995e-05	T1vHC	CD16Mono	no	not
CDKN2D	2.81498e-09	-0.172005	0.404	0.494	5.00109e-05	T1vHC	CD16Mono	yes	not
CDKN1C	4.05819e-09	-0.189585	0.48	0.581	7.20978e-05	T1vHC	CD16Mono	yes	not
PPDPF	4.70715e-09	-0.143374	0.592	0.689	8.36272e-05	T1vHC	CD16Mono	no	not
HCAR3	4.93312e-09	-0.145158	0.066	0.125	8.76419e-05	T1vHC	CD16Mono	yes	not
SNORD3B-1	5.03296e-09	0.134997	0.119	0.061	8.94155e-05	T1vHC	CD16Mono	no	not
TPR	5.27928e-09	-0.179401	0.291	0.383	9.37917e-05	T1vHC	CD16Mono	no	not
CHD1	5.69504e-09	-0.134216	0.245	0.342	0.000101178	T1vHC	CD16Mono	no	not
JUNB	7.56172e-09	-0.102284	0.853	0.908	0.000134342	T1vHC	CD16Mono	no	not
SLC31A2	8.73666e-09	-0.190759	0.278	0.37	0.000155216	T1vHC	CD16Mono	no	not
PNPT1	9.32523e-09	-0.139403	0.138	0.215	0.000165672	T1vHC	CD16Mono	no	not
IFITM3	9.73117e-09	-0.151945	0.892	0.93	0.000172884	T1vHC	CD16Mono	yes	not
PLK3	1.29384e-08	-0.142358	0.078	0.138	0.000229863	T1vHC	CD16Mono	no	not
HIST2H2AC	1.34607e-08	-0.0987371	0.079	0.141	0.000239143	T1vHC	CD16Mono	no	not
GON4L	1.61006e-08	-0.106572	0.089	0.154	0.000286043	T1vHC	CD16Mono	yes	not
NBPF15	1.95568e-08	-0.110357	0.484	0.594	0.000347447	T1vHC	CD16Mono	no	not
CST3	1.97744e-08	0.0993647	0.962	0.968	0.000351312	T1vHC	CD16Mono	yes	not
ARPC3	2.51895e-08	-0.108872	0.886	0.928	0.000447517	T1vHC	CD16Mono	no	not
JUN	2.70419e-08	-0.146876	0.204	0.29	0.000480427	T1vHC	CD16Mono	yes	not
MT-ND5	3.69612e-08	0.168987	0.88	0.871	0.000656653	T1vHC	CD16Mono	no	not
MT-ND3	4.53287e-08	0.134018	0.989	0.994	0.000805311	T1vHC	CD16Mono	no	not
GNAS	5.61796e-08	-0.133754	0.483	0.576	0.000998086	T1vHC	CD16Mono	yes	not
TPM3	6.41397e-08	-0.119565	0.775	0.822	0.00113951	T1vHC	CD16Mono	yes	not
HIF1A	6.5613e-08	-0.118543	0.153	0.23	0.00116568	T1vHC	CD16Mono	yes	not
DBP	6.76367e-08	-0.0784319	0.053	0.104	0.00120163	T1vHC	CD16Mono	no	not
FOSB	7.82949e-08	-0.108529	0.164	0.241	0.00139099	T1vHC	CD16Mono	yes	not
BIRC3	7.96253e-08	-0.135589	0.161	0.237	0.00141462	T1vHC	CD16Mono	yes	not
LGALS9	8.07171e-08	-0.153433	0.491	0.578	0.00143402	T1vHC	CD16Mono	yes	not
FAM46A	8.09523e-08	-0.139955	0.266	0.357	0.0014382	T1vHC	CD16Mono	no	not
COTL1	9.87978e-08	-0.0862292	0.969	0.968	0.00175524	T1vHC	CD16Mono	yes	not
EPC1	1.02397e-07	-0.131004	0.219	0.303	0.00181918	T1vHC	CD16Mono	no	not
RPL24	1.05676e-07	0.105483	0.917	0.918	0.00187744	T1vHC	CD16Mono	yes	not
PRRC2C	1.10718e-07	-0.149183	0.369	0.465	0.00196701	T1vHC	CD16Mono	no	not
TOMM7	1.2685e-07	0.153384	0.749	0.74	0.00225363	T1vHC	CD16Mono	no	not
RUNX3	1.41509e-07	-0.147159	0.176	0.249	0.00251405	T1vHC	CD16Mono	no	not
LTA4H	1.45979e-07	-0.117217	0.514	0.61	0.00259346	T1vHC	CD16Mono	yes	not
ARF1	1.47367e-07	-0.114718	0.541	0.635	0.00261812	T1vHC	CD16Mono	no	not
MIS18BP1	1.48263e-07	-0.144502	0.413	0.502	0.00263403	T1vHC	CD16Mono	yes	not
STK17B	1.51068e-07	-0.146378	0.538	0.631	0.00268388	T1vHC	CD16Mono	yes	not
RPL21	1.67598e-07	0.102339	0.972	0.97	0.00297754	T1vHC	CD16Mono	yes	not
HMGN2	1.86891e-07	-0.119525	0.68	0.765	0.00332031	T1vHC	CD16Mono	no	not
P2RX1	2.12733e-07	-0.164091	0.278	0.365	0.00377942	T1vHC	CD16Mono	yes	not
ARL4A	2.24197e-07	-0.117063	0.168	0.241	0.00398308	T1vHC	CD16Mono	no	not
TACC1	2.68079e-07	-0.159397	0.252	0.332	0.00476269	T1vHC	CD16Mono	yes	not
MLX	2.79982e-07	-0.112988	0.237	0.32	0.00497416	T1vHC	CD16Mono	yes	not
RELT	2.88076e-07	-0.111928	0.253	0.342	0.00511796	T1vHC	CD16Mono	no	not
RPS28	2.94683e-07	0.0703519	0.978	0.98	0.00523534	T1vHC	CD16Mono	yes	not
RIOK3	3.05893e-07	-0.129305	0.256	0.339	0.0054345	T1vHC	CD16Mono	yes	not
KLF3	3.14158e-07	-0.126718	0.451	0.535	0.00558132	T1vHC	CD16Mono	no	not
RPS14	3.34668e-07	0.0689358	0.983	0.978	0.00594571	T1vHC	CD16Mono	yes	not
NOC2L	3.49753e-07	-0.0978322	0.17	0.245	0.00621372	T1vHC	CD16Mono	yes	not
PHTF2	3.63504e-07	-0.115733	0.142	0.211	0.00645802	T1vHC	CD16Mono	no	not
CD44	3.68066e-07	-0.15124	0.608	0.706	0.00653906	T1vHC	CD16Mono	yes	not
CD53	4.47836e-07	-0.128209	0.603	0.691	0.00795626	T1vHC	CD16Mono	yes	not
GNAI2	4.49824e-07	-0.106999	0.631	0.725	0.00799158	T1vHC	CD16Mono	no	not
CLIP1	4.94671e-07	-0.102496	0.169	0.241	0.00878833	T1vHC	CD16Mono	no	not
CEBPB	5.73715e-07	-0.109756	0.779	0.855	0.0101926	T1vHC	CD16Mono	yes	not
HSH2D	5.74055e-07	-0.121619	0.177	0.25	0.0101987	T1vHC	CD16Mono	yes	not
UBN1	5.96866e-07	-0.10574	0.092	0.149	0.0106039	T1vHC	CD16Mono	no	not
LCP1	6.46122e-07	-0.102724	0.791	0.845	0.011479	T1vHC	CD16Mono	no	not
EIF4H	6.51319e-07	-0.116379	0.255	0.338	0.0115713	T1vHC	CD16Mono	yes	not
TGOLN2	7.02127e-07	-0.136708	0.349	0.437	0.012474	T1vHC	CD16Mono	yes	not
ROCK1	7.35021e-07	-0.13862	0.328	0.418	0.0130584	T1vHC	CD16Mono	in	not
CBX1	7.44923e-07	-0.0933219	0.083	0.137	0.0132343	T1vHC	CD16Mono	no	not
JUND	8.04586e-07	-0.107675	0.342	0.43	0.0142943	T1vHC	CD16Mono	yes	not
NECAP2	8.3933e-07	-0.111165	0.29	0.373	0.0149115	T1vHC	CD16Mono	yes	not
PHYKPL	8.4682e-07	-0.125533	0.178	0.25	0.0150446	T1vHC	CD16Mono	no	not
PDIA3	9.44919e-07	-0.153066	0.439	0.523	0.0167874	T1vHC	CD16Mono	no	not
NBPF10	9.46799e-07	-0.140649	0.444	0.533	0.0168208	T1vHC	CD16Mono	no	not
TCF25	9.7096e-07	-0.139946	0.444	0.537	0.0172501	T1vHC	CD16Mono	yes	not
CKB	9.93868e-07	-0.144343	0.263	0.343	0.0176571	T1vHC	CD16Mono	no	not
ILF3	1.01285e-06	-0.0903979	0.179	0.251	0.0179943	T1vHC	CD16Mono	in	not
ARHGDIB	1.02901e-06	-0.0850678	0.883	0.913	0.0182814	T1vHC	CD16Mono	yes	not
PHF3	1.08234e-06	-0.117494	0.203	0.275	0.0192289	T1vHC	CD16Mono	no	yes
IFITM1	1.14583e-06	-0.14826	0.159	0.228	0.0203568	T1vHC	CD16Mono	yes	not
RAB32	1.17376e-06	-0.136239	0.206	0.278	0.020853	T1vHC	CD16Mono	no	not
TTYH2	1.19337e-06	-0.0898063	0.071	0.12	0.0212013	T1vHC	CD16Mono	no	not
DDX5	1.23384e-06	-0.0907316	0.899	0.925	0.0219203	T1vHC	CD16Mono	no	not
PIK3CG	1.30983e-06	-0.0837969	0.168	0.239	0.0232705	T1vHC	CD16Mono	no	not
RP11-290F20.3	1.34292e-06	0.14791	0.823	0.804	0.0238584	T1vHC	CD16Mono	no	not
RAD23B	1.36122e-06	-0.106243	0.175	0.248	0.0241834	T1vHC	CD16Mono	yes	not
UVRAG	1.3845e-06	-0.086439	0.086	0.139	0.024597	T1vHC	CD16Mono	no	not
TAGAP	1.40811e-06	-0.134995	0.116	0.174	0.0250164	T1vHC	CD16Mono	yes	not
SMPDL3A	1.41348e-06	0.136825	0.132	0.081	0.0251119	T1vHC	CD16Mono	yes	not
VPS13C	1.45682e-06	-0.145108	0.261	0.339	0.0258819	T1vHC	CD16Mono	in	not
XRCC5	1.45974e-06	-0.118155	0.396	0.476	0.0259337	T1vHC	CD16Mono	no	not
MIR142	1.54357e-06	0.218138	0.533	0.484	0.027423	T1vHC	CD16Mono	no	not
PRPF4B	1.61268e-06	-0.126702	0.241	0.319	0.0286509	T1vHC	CD16Mono	yes	not
CLK4	1.76674e-06	-0.0799264	0.073	0.123	0.0313879	T1vHC	CD16Mono	no	not
ZNF394	1.84875e-06	-0.0782452	0.1	0.156	0.0328449	T1vHC	CD16Mono	no	not
AKAP8L	1.88497e-06	-0.113572	0.08	0.13	0.0334883	T1vHC	CD16Mono	yes	not
SMC4	1.9154e-06	-0.105847	0.083	0.134	0.034029	T1vHC	CD16Mono	no	not
CYBRD1	1.9722e-06	-0.118393	0.058	0.102	0.0350382	T1vHC	CD16Mono	yes	not
MATR3	1.97713e-06	-0.101979	0.285	0.368	0.0351256	T1vHC	CD16Mono	yes	not
BACH1	2.38462e-06	-0.0964338	0.247	0.328	0.0423652	T1vHC	CD16Mono	in	not
DPYSL2	2.55875e-06	-0.0789714	0.191	0.264	0.0454588	T1vHC	CD16Mono	no	not
RPL7	2.63762e-06	0.0842396	0.956	0.954	0.04686	T1vHC	CD16Mono	no	not
RPS4Y1	1.77045e-290	0.755312	0.27	0.077	3.14539e-286	T1vHC	CD8Tm	no	not
GNLY	1.46606e-232	-0.43259	0.748	0.843	2.60461e-228	T1vHC	CD8Tm	yes	not
HLA-B	2.7338e-230	-0.231575	0.974	0.983	4.85686e-226	T1vHC	CD8Tm	yes	yes
HLA-A	1.18425e-189	-0.192999	0.944	0.971	2.10394e-185	T1vHC	CD8Tm	no	not
MT-CO2	6.81197e-187	0.305769	0.996	0.997	1.21021e-182	T1vHC	CD8Tm	no	not
MT-ATP6	2.52097e-173	0.399631	0.97	0.971	4.47876e-169	T1vHC	CD8Tm	no	not
MT-CO1	6.71633e-169	0.213272	0.998	0.999	1.19322e-164	T1vHC	CD8Tm	no	not
GZMB	1.04043e-166	-0.298802	0.622	0.786	1.84843e-162	T1vHC	CD8Tm	no	not
RPS4X	6.94739e-165	-0.186916	0.926	0.953	1.23427e-160	T1vHC	CD8Tm	no	not
FCGR3A	1.15829e-162	-0.400934	0.356	0.526	2.05782e-158	T1vHC	CD8Tm	yes	yes
MT-ND4	6.403e-154	0.287139	0.989	0.991	1.13756e-149	T1vHC	CD8Tm	no	not
TSC22D3	1.27434e-149	-0.371715	0.505	0.657	2.264e-145	T1vHC	CD8Tm	no	not
MT-ND5	2.52195e-145	0.407902	0.763	0.682	4.4805e-141	T1vHC	CD8Tm	no	not
NKG7	1.64489e-144	-0.197979	0.911	0.958	2.92232e-140	T1vHC	CD8Tm	yes	not
MT-ND3	2.68612e-138	0.347095	0.958	0.961	4.77216e-134	T1vHC	CD8Tm	no	not
MYOM2	1.06462e-137	-0.620691	0.052	0.142	1.8914e-133	T1vHC	CD8Tm	in	not
GZMH	1.34476e-135	-0.245856	0.738	0.841	2.3891e-131	T1vHC	CD8Tm	no	not
FGFBP2	3.48787e-132	-0.317308	0.576	0.71	6.19654e-128	T1vHC	CD8Tm	yes	not
NFKBIA	1.0333e-128	-0.547651	0.201	0.33	1.83575e-124	T1vHC	CD8Tm	yes	not
LAIR2	1.04826e-110	-0.372701	0.198	0.322	1.86233e-106	T1vHC	CD8Tm	yes	not
KCNQ1OT1	4.87621e-107	0.600356	0.106	0.029	8.66308e-103	T1vHC	CD8Tm	no	not
HEXIM1	6.30979e-107	0.586665	0.199	0.097	1.121e-102	T1vHC	CD8Tm	yes	not
LGALS1	1.72255e-105	-0.292241	0.521	0.647	3.06028e-101	T1vHC	CD8Tm	yes	not
KLRC2	3.77819e-105	-0.353723	0.115	0.22	6.71233e-101	T1vHC	CD8Tm	yes	not
CXCR4	6.95971e-102	-0.24327	0.549	0.683	1.23646e-97	T1vHC	CD8Tm	yes	not
TYROBP	2.7354e-101	-0.318874	0.333	0.47	4.85971e-97	T1vHC	CD8Tm	no	not
GADD45B	7.48772e-100	0.932172	0.354	0.263	1.33027e-95	T1vHC	CD8Tm	yes	not
CTSW	1.92115e-97	-0.244415	0.599	0.716	3.41312e-93	T1vHC	CD8Tm	no	not
MT-CYB	1.62316e-96	0.265673	0.971	0.977	2.88371e-92	T1vHC	CD8Tm	no	not
HLA-E	1.27231e-92	-0.168495	0.86	0.91	2.26039e-88	T1vHC	CD8Tm	no	not
CCL5	4.4478e-92	-0.16223	0.904	0.933	7.90196e-88	T1vHC	CD8Tm	yes	not
IL7R	1.29995e-87	0.456913	0.201	0.107	2.30949e-83	T1vHC	CD8Tm	no	not
BRD2	2.59286e-87	0.609837	0.298	0.202	4.60647e-83	T1vHC	CD8Tm	yes	not
LITAF	1.69905e-85	-0.244204	0.479	0.6	3.01853e-81	T1vHC	CD8Tm	yes	not
SNORD3A	9.05376e-84	0.392733	0.129	0.052	1.60849e-79	T1vHC	CD8Tm	no	not
IFRD1	1.25377e-82	0.561258	0.155	0.074	2.22746e-78	T1vHC	CD8Tm	no	not
IFITM2	2.90653e-81	-0.232407	0.586	0.694	5.16375e-77	T1vHC	CD8Tm	yes	not
POLR2A	1.90236e-80	0.437154	0.14	0.063	3.37974e-76	T1vHC	CD8Tm	no	not
B2M	5.31859e-79	-0.11754	0.994	0.998	9.44901e-75	T1vHC	CD8Tm	no	not
HOPX	7.99549e-78	-0.265977	0.376	0.491	1.42048e-73	T1vHC	CD8Tm	no	not
CST7	1.05415e-77	-0.202988	0.685	0.774	1.87281e-73	T1vHC	CD8Tm	no	not
DUSP1	5.21902e-75	-0.309144	0.156	0.253	9.27211e-71	T1vHC	CD8Tm	yes	not
PTPRC	2.79602e-74	0.213626	0.792	0.734	4.96741e-70	T1vHC	CD8Tm	no	not
RPS26	3.40751e-73	-0.192363	0.72	0.783	6.05377e-69	T1vHC	CD8Tm	no	not
ITGB2	1.74649e-69	-0.203887	0.624	0.717	3.10281e-65	T1vHC	CD8Tm	no	not
EIF1	2.21401e-69	-0.16155	0.883	0.912	3.93341e-65	T1vHC	CD8Tm	no	not
MALAT1	7.9667e-68	0.130742	1	1	1.41536e-63	T1vHC	CD8Tm	no	not
LSP1	1.48372e-67	-0.219614	0.539	0.642	2.63598e-63	T1vHC	CD8Tm	yes	not
CYBA	5.57421e-65	-0.14969	0.815	0.875	9.90315e-61	T1vHC	CD8Tm	yes	not
HLA-C	5.42193e-61	-0.101475	0.899	0.943	9.6326e-57	T1vHC	CD8Tm	yes	yes
FUS	8.23712e-61	0.405247	0.502	0.441	1.46341e-56	T1vHC	CD8Tm	no	not
GAPDH	1.50349e-58	-0.18015	0.672	0.747	2.67111e-54	T1vHC	CD8Tm	yes	not
CD99	1.37081e-57	-0.192321	0.544	0.638	2.43538e-53	T1vHC	CD8Tm	no	not
PRF1	1.42829e-57	-0.195559	0.63	0.726	2.53751e-53	T1vHC	CD8Tm	yes	not
MT-CO3	9.21921e-57	0.186081	0.995	0.994	1.63788e-52	T1vHC	CD8Tm	no	not
S100A4	5.75234e-56	-0.125437	0.89	0.926	1.02196e-51	T1vHC	CD8Tm	no	not
VAMP2	9.78374e-55	-0.193234	0.462	0.563	1.73818e-50	T1vHC	CD8Tm	yes	not
RPL15	1.98664e-54	-0.115261	0.891	0.927	3.52947e-50	T1vHC	CD8Tm	yes	not
ID2	1.21251e-53	0.414443	0.622	0.582	2.15414e-49	T1vHC	CD8Tm	yes	not
NUFIP2	7.07248e-53	0.334377	0.126	0.065	1.2565e-48	T1vHC	CD8Tm	no	yes
TMSB4X	1.06224e-52	-0.0826867	0.993	0.997	1.88717e-48	T1vHC	CD8Tm	no	not
EEF2	1.22055e-52	-0.170787	0.606	0.691	2.16844e-48	T1vHC	CD8Tm	no	not
UBB	2.28155e-52	-0.152005	0.723	0.79	4.0534e-48	T1vHC	CD8Tm	no	not
PPP1R10	5.17831e-52	0.327018	0.118	0.059	9.19979e-48	T1vHC	CD8Tm	no	not
XIST	2.59818e-51	-0.168801	0.254	0.352	4.61593e-47	T1vHC	CD8Tm	no	not
ARF1	3.62126e-51	-0.213176	0.314	0.407	6.43353e-47	T1vHC	CD8Tm	no	not
DDIT4	9.94171e-51	-0.245572	0.153	0.229	1.76624e-46	T1vHC	CD8Tm	yes	not
PFN1	5.6716e-50	-0.10657	0.862	0.909	1.00762e-45	T1vHC	CD8Tm	yes	not
IFITM1	6.26207e-48	-0.204278	0.445	0.535	1.11252e-43	T1vHC	CD8Tm	yes	not
MYL6	2.53649e-47	-0.132206	0.731	0.798	4.50632e-43	T1vHC	CD8Tm	no	not
CLIC3	2.93471e-47	-0.239031	0.203	0.283	5.21381e-43	T1vHC	CD8Tm	yes	not
ARHGDIB	5.33326e-47	-0.139312	0.706	0.78	9.47508e-43	T1vHC	CD8Tm	yes	not
ZFP36	1.48047e-46	-0.243222	0.23	0.312	2.63021e-42	T1vHC	CD8Tm	yes	not
CD69	3.81731e-46	-0.228653	0.202	0.283	6.78183e-42	T1vHC	CD8Tm	yes	not
CD63	5.13627e-46	-0.205013	0.357	0.446	9.1251e-42	T1vHC	CD8Tm	no	not
S1PR5	9.54097e-46	-0.207448	0.232	0.314	1.69505e-41	T1vHC	CD8Tm	yes	not
HSPA5	4.04145e-45	-0.217177	0.275	0.358	7.18004e-41	T1vHC	CD8Tm	yes	not
CFL1	1.33151e-44	-0.12943	0.812	0.857	2.36556e-40	T1vHC	CD8Tm	no	not
TLE4	1.2117e-43	0.410537	0.218	0.151	2.1527e-39	T1vHC	CD8Tm	no	not
SRGN	7.31812e-43	-0.151004	0.646	0.726	1.30014e-38	T1vHC	CD8Tm	yes	not
PRSS23	1.34106e-42	-0.181004	0.199	0.277	2.38252e-38	T1vHC	CD8Tm	yes	not
ARPC2	5.77462e-42	-0.13172	0.677	0.756	1.02592e-37	T1vHC	CD8Tm	yes	not
MT-ND2	6.99167e-42	0.280011	0.964	0.974	1.24214e-37	T1vHC	CD8Tm	no	not
RPS27	1.05604e-40	-0.0814207	0.981	0.989	1.87617e-36	T1vHC	CD8Tm	no	not
RPL21	2.68122e-40	-0.0927656	0.937	0.954	4.76346e-36	T1vHC	CD8Tm	yes	not
CRIP1	3.69977e-40	-0.187132	0.537	0.617	6.573e-36	T1vHC	CD8Tm	yes	not
SBDS	3.48432e-39	-0.175587	0.134	0.198	6.19024e-35	T1vHC	CD8Tm	yes	not
CALR	7.87052e-39	-0.215913	0.325	0.403	1.39828e-34	T1vHC	CD8Tm	yes	not
RBM3	3.4643e-38	-0.169936	0.388	0.471	6.15467e-34	T1vHC	CD8Tm	no	not
TAGLN2	6.34381e-38	-0.19813	0.329	0.408	1.12704e-33	T1vHC	CD8Tm	yes	not
BTF3	2.495e-37	-0.132647	0.677	0.744	4.43262e-33	T1vHC	CD8Tm	yes	not
HLA-F	4.22243e-37	-0.159492	0.372	0.456	7.50157e-33	T1vHC	CD8Tm	yes	not
LTB	4.66033e-37	0.346807	0.228	0.165	8.27954e-33	T1vHC	CD8Tm	no	yes
FAM65B	4.70881e-37	0.239238	0.362	0.292	8.36567e-33	T1vHC	CD8Tm	no	not
RPS3	7.19316e-37	-0.0902884	0.936	0.95	1.27794e-32	T1vHC	CD8Tm	yes	not
CD7	8.04509e-36	-0.18292	0.358	0.438	1.42929e-31	T1vHC	CD8Tm	yes	not
KLF6	8.93733e-36	-0.226065	0.335	0.411	1.58781e-31	T1vHC	CD8Tm	yes	not
MT-ND4L	1.01605e-35	0.306171	0.336	0.272	1.80511e-31	T1vHC	CD8Tm	no	not
SH3BGRL3	1.66043e-34	-0.110291	0.795	0.846	2.94991e-30	T1vHC	CD8Tm	no	not
GTF3C1	4.00479e-34	-0.188318	0.118	0.173	7.1149e-30	T1vHC	CD8Tm	yes	not
CES1	4.51732e-34	-0.166021	0.059	0.101	8.02547e-30	T1vHC	CD8Tm	in	not
SRSF7	1.49992e-33	0.333774	0.48	0.44	2.66475e-29	T1vHC	CD8Tm	no	not
RAB5C	1.92432e-33	-0.175712	0.177	0.241	3.41875e-29	T1vHC	CD8Tm	yes	not
BTG2	2.39617e-33	-0.156303	0.062	0.104	4.25703e-29	T1vHC	CD8Tm	yes	not
TGFB1	3.16021e-33	-0.17416	0.197	0.263	5.61444e-29	T1vHC	CD8Tm	yes	not
EFHD2	4.05304e-33	-0.14259	0.38	0.463	7.20063e-29	T1vHC	CD8Tm	yes	not
GZMK	1.44378e-32	0.300026	0.119	0.073	2.56503e-28	T1vHC	CD8Tm	no	not
RPL17	2.12822e-32	-0.106694	0.758	0.822	3.781e-28	T1vHC	CD8Tm	yes	not
DUSP2	2.54311e-32	-0.200484	0.32	0.394	4.51808e-28	T1vHC	CD8Tm	yes	not
BHLHE40	2.67099e-32	-0.155074	0.077	0.123	4.74529e-28	T1vHC	CD8Tm	yes	not
ICAM3	3.3737e-32	-0.157835	0.304	0.38	5.99371e-28	T1vHC	CD8Tm	no	not
RPL3	4.62681e-32	-0.0737376	0.942	0.96	8.22e-28	T1vHC	CD8Tm	yes	not
BCL11B	4.92001e-32	0.250603	0.19	0.133	8.74089e-28	T1vHC	CD8Tm	yes	not
MT-ND1	6.38593e-32	0.222644	0.902	0.908	1.13452e-27	T1vHC	CD8Tm	no	not
EIF4H	8.51388e-32	-0.170721	0.152	0.21	1.51258e-27	T1vHC	CD8Tm	yes	not
C12orf75	1.62492e-31	-0.143675	0.426	0.505	2.88683e-27	T1vHC	CD8Tm	yes	not
MBNL1	2.17764e-31	0.200842	0.345	0.278	3.86879e-27	T1vHC	CD8Tm	in	not
ANXA1	2.63354e-31	-0.134424	0.622	0.683	4.67875e-27	T1vHC	CD8Tm	in	yes
CEBPB	2.92238e-31	-0.163571	0.155	0.214	5.1919e-27	T1vHC	CD8Tm	yes	not
PPP2R5C	3.52117e-31	-0.144917	0.49	0.566	6.2557e-27	T1vHC	CD8Tm	in	not
LAMP1	7.78148e-31	-0.158451	0.195	0.258	1.38246e-26	T1vHC	CD8Tm	yes	not
RHOC	1.34182e-30	-0.160995	0.159	0.218	2.38388e-26	T1vHC	CD8Tm	yes	not
BIN2	2.48649e-30	-0.141489	0.449	0.528	4.41749e-26	T1vHC	CD8Tm	yes	not
CTSD	2.60143e-30	-0.161014	0.224	0.291	4.6217e-26	T1vHC	CD8Tm	yes	not
ACTB	4.23394e-30	-0.0875388	0.95	0.971	7.52202e-26	T1vHC	CD8Tm	yes	not
MRPL10	6.57038e-30	-0.156937	0.144	0.2	1.16729e-25	T1vHC	CD8Tm	yes	not
DNAJA1	8.44288e-30	0.306864	0.215	0.162	1.49996e-25	T1vHC	CD8Tm	yes	not
MYL12B	1.50529e-29	-0.117757	0.609	0.68	2.6743e-25	T1vHC	CD8Tm	yes	not
ARF6	1.5464e-29	-0.14127	0.318	0.393	2.74733e-25	T1vHC	CD8Tm	yes	not
XBP1	1.91773e-29	-0.157776	0.235	0.302	3.40703e-25	T1vHC	CD8Tm	no	not
C20orf24	2.35748e-29	-0.173734	0.196	0.256	4.18829e-25	T1vHC	CD8Tm	yes	not
N4BP2L1	5.32285e-28	-0.148819	0.087	0.132	9.45657e-24	T1vHC	CD8Tm	no	not
CYTIP	7.6653e-28	-0.157922	0.203	0.263	1.36182e-23	T1vHC	CD8Tm	no	not
P4HB	9.05933e-28	-0.151607	0.266	0.331	1.60948e-23	T1vHC	CD8Tm	no	not
CD320	9.7744e-28	-0.143686	0.148	0.204	1.73652e-23	T1vHC	CD8Tm	yes	not
RPL7	1.17948e-27	-0.0719596	0.914	0.942	2.09546e-23	T1vHC	CD8Tm	no	not
RPL39	1.34085e-27	0.0783801	0.95	0.959	2.38216e-23	T1vHC	CD8Tm	no	not
S100A6	1.88555e-27	-0.0978145	0.827	0.868	3.34986e-23	T1vHC	CD8Tm	no	not
APMAP	1.90054e-27	-0.159334	0.31	0.379	3.37649e-23	T1vHC	CD8Tm	no	not
SNHG9	1.9747e-27	-0.157486	0.147	0.202	3.50826e-23	T1vHC	CD8Tm	no	not
ITGB7	2.38722e-27	-0.153482	0.23	0.294	4.24113e-23	T1vHC	CD8Tm	no	not
YBX1	3.13861e-27	-0.120462	0.581	0.648	5.57606e-23	T1vHC	CD8Tm	no	not
PTPN7	6.46523e-27	-0.155387	0.166	0.222	1.14861e-22	T1vHC	CD8Tm	no	not
SUN2	4.54895e-26	-0.140107	0.384	0.456	8.08166e-22	T1vHC	CD8Tm	no	not
H3F3A	1.05788e-25	-0.104991	0.714	0.775	1.87943e-21	T1vHC	CD8Tm	no	not
DSTN	1.25717e-25	-0.143666	0.302	0.367	2.23349e-21	T1vHC	CD8Tm	yes	not
HNRNPA1	1.32734e-25	-0.10269	0.763	0.806	2.35815e-21	T1vHC	CD8Tm	yes	not
HSPA8	1.56703e-25	-0.129538	0.464	0.535	2.78398e-21	T1vHC	CD8Tm	yes	not
SYNGR1	2.13897e-25	-0.153223	0.096	0.14	3.8001e-21	T1vHC	CD8Tm	yes	not
ANKRD11	2.17594e-25	0.230524	0.197	0.147	3.86578e-21	T1vHC	CD8Tm	yes	not
FMNL1	2.25867e-25	-0.138471	0.259	0.324	4.01275e-21	T1vHC	CD8Tm	yes	not
RBM23	3.08205e-25	-0.14807	0.124	0.173	5.47556e-21	T1vHC	CD8Tm	yes	not
PPIB	4.35713e-25	-0.137817	0.393	0.46	7.74088e-21	T1vHC	CD8Tm	yes	not
GSTP1	4.98615e-25	-0.124718	0.383	0.454	8.85839e-21	T1vHC	CD8Tm	yes	not
CD3E	5.08238e-25	-0.127922	0.543	0.607	9.02936e-21	T1vHC	CD8Tm	yes	not
YPEL5	6.50424e-25	-0.169181	0.131	0.179	1.15554e-20	T1vHC	CD8Tm	in	not
RPL34	8.51845e-25	0.0692427	0.97	0.978	1.51339e-20	T1vHC	CD8Tm	no	not
CD53	1.28622e-24	-0.133517	0.423	0.49	2.2851e-20	T1vHC	CD8Tm	yes	not
PKM	1.41035e-24	-0.129548	0.234	0.295	2.50563e-20	T1vHC	CD8Tm	no	not
PSAP	1.99511e-24	-0.114382	0.293	0.36	3.54452e-20	T1vHC	CD8Tm	in	yes
AP2M1	2.11101e-24	-0.129521	0.215	0.274	3.75042e-20	T1vHC	CD8Tm	no	yes
CDKN2D	2.78573e-24	-0.142077	0.17	0.224	4.94912e-20	T1vHC	CD8Tm	yes	not
RPS2	6.85921e-24	-0.0621338	0.944	0.958	1.21861e-19	T1vHC	CD8Tm	yes	not
UQCRFS1	1.01333e-23	-0.124691	0.186	0.241	1.80029e-19	T1vHC	CD8Tm	no	not
RPN2	1.05621e-23	-0.126447	0.154	0.206	1.87647e-19	T1vHC	CD8Tm	yes	not
KLRD1	1.74899e-23	-0.111905	0.462	0.538	3.10726e-19	T1vHC	CD8Tm	no	not
CIRBP	1.82024e-23	-0.107774	0.586	0.652	3.23384e-19	T1vHC	CD8Tm	yes	not
MSN	3.48487e-23	-0.136093	0.32	0.383	6.19123e-19	T1vHC	CD8Tm	no	not
EEF1A1	4.72793e-23	-0.0753489	0.973	0.979	8.39964e-19	T1vHC	CD8Tm	yes	not
FYB	4.77372e-23	0.198471	0.392	0.342	8.48099e-19	T1vHC	CD8Tm	no	yes
MVD	4.79043e-23	-0.137405	0.073	0.11	8.51067e-19	T1vHC	CD8Tm	yes	not
TMED2	9.15137e-23	-0.120947	0.249	0.31	1.62583e-18	T1vHC	CD8Tm	no	not
MYL12A	1.23517e-22	-0.0903022	0.76	0.812	2.19441e-18	T1vHC	CD8Tm	yes	not
HNRNPA0	1.23798e-22	-0.127237	0.323	0.388	2.19939e-18	T1vHC	CD8Tm	yes	not
PDIA3	1.43665e-22	-0.126693	0.383	0.45	2.55234e-18	T1vHC	CD8Tm	no	not
RHOA	1.51124e-22	-0.122138	0.365	0.43	2.68487e-18	T1vHC	CD8Tm	yes	not
CD37	1.53206e-22	-0.115305	0.445	0.511	2.72186e-18	T1vHC	CD8Tm	in	not
ARID5B	2.6413e-22	-0.142612	0.114	0.157	4.69253e-18	T1vHC	CD8Tm	in	not
ARPC3	3.36021e-22	-0.10438	0.546	0.613	5.96975e-18	T1vHC	CD8Tm	no	not
PPP1R15A	4.12461e-22	-0.129047	0.108	0.15	7.32778e-18	T1vHC	CD8Tm	yes	not
CNOT1	4.6857e-22	-0.13403	0.106	0.148	8.32462e-18	T1vHC	CD8Tm	no	not
PGAM1	5.45693e-22	-0.119638	0.213	0.269	9.69479e-18	T1vHC	CD8Tm	yes	not
LDHA	5.4646e-22	-0.121393	0.286	0.347	9.70841e-18	T1vHC	CD8Tm	no	not
SAP18	7.87612e-22	-0.119695	0.386	0.453	1.39927e-17	T1vHC	CD8Tm	yes	not
RPS18	9.10199e-22	0.0522603	0.968	0.973	1.61706e-17	T1vHC	CD8Tm	yes	not
FTH1	1.13081e-21	-0.0595104	0.84	0.885	2.00899e-17	T1vHC	CD8Tm	yes	not
CAP1	1.16707e-21	-0.126937	0.392	0.454	2.07342e-17	T1vHC	CD8Tm	yes	not
NXF1	1.32957e-21	0.213342	0.116	0.079	2.36212e-17	T1vHC	CD8Tm	yes	not
DDX6	1.55234e-21	-0.139529	0.19	0.243	2.75789e-17	T1vHC	CD8Tm	yes	not
FTL	1.56578e-21	-0.0694559	0.859	0.892	2.78177e-17	T1vHC	CD8Tm	yes	not
PPDPF	2.39109e-21	-0.114254	0.494	0.555	4.24801e-17	T1vHC	CD8Tm	no	not
RPS7	2.78727e-21	-0.071638	0.871	0.9	4.95186e-17	T1vHC	CD8Tm	no	not
RPS9	3.96581e-21	-0.0682895	0.871	0.899	7.04566e-17	T1vHC	CD8Tm	yes	not
HNRNPDL	4.63595e-21	-0.104563	0.556	0.62	8.23624e-17	T1vHC	CD8Tm	no	not
RPS3A	6.10292e-21	-0.0732369	0.907	0.927	1.08425e-16	T1vHC	CD8Tm	yes	not
DYNLT1	7.80209e-21	-0.130903	0.16	0.208	1.38612e-16	T1vHC	CD8Tm	yes	not
ALDOA	1.01416e-20	-0.109959	0.469	0.534	1.80176e-16	T1vHC	CD8Tm	no	not
SERPINB1	1.2299e-20	-0.117046	0.201	0.254	2.18505e-16	T1vHC	CD8Tm	no	not
S100A10	1.23169e-20	-0.111633	0.533	0.596	2.18823e-16	T1vHC	CD8Tm	no	not
RPS27A	1.77187e-20	-0.0591998	0.952	0.97	3.1479e-16	T1vHC	CD8Tm	no	not
SLC25A6	2.27283e-20	-0.104961	0.543	0.607	4.03792e-16	T1vHC	CD8Tm	no	not
SELK	2.49894e-20	-0.124071	0.259	0.315	4.43962e-16	T1vHC	CD8Tm	no	not
TMA7	3.07953e-20	-0.09173	0.77	0.817	5.47109e-16	T1vHC	CD8Tm	no	not
CHCHD2	3.57098e-20	-0.108928	0.49	0.554	6.34421e-16	T1vHC	CD8Tm	yes	not
SNRPB	3.72871e-20	-0.131832	0.279	0.335	6.62442e-16	T1vHC	CD8Tm	no	not
ABHD17A	8.95775e-20	-0.117556	0.272	0.331	1.59143e-15	T1vHC	CD8Tm	yes	not
SMCHD1	1.03023e-19	0.215738	0.253	0.207	1.83031e-15	T1vHC	CD8Tm	in	not
ZFAND5	1.28092e-19	0.187846	0.109	0.074	2.27568e-15	T1vHC	CD8Tm	yes	not
CITED2	1.37351e-19	0.247309	0.185	0.145	2.44018e-15	T1vHC	CD8Tm	no	not
TNFAIP3	1.42894e-19	-0.135781	0.137	0.181	2.53865e-15	T1vHC	CD8Tm	no	not
EEF1G	1.85651e-19	-0.126591	0.185	0.232	3.29828e-15	T1vHC	CD8Tm	yes	not
ABT1	2.00763e-19	-0.117399	0.101	0.14	3.56676e-15	T1vHC	CD8Tm	no	not
NDUFB7	2.11864e-19	-0.114998	0.308	0.367	3.76398e-15	T1vHC	CD8Tm	yes	not
UBE2D3	2.59205e-19	-0.116508	0.398	0.457	4.60504e-15	T1vHC	CD8Tm	yes	not
ILF2	2.6856e-19	-0.106764	0.118	0.159	4.77124e-15	T1vHC	CD8Tm	no	not
CD247	3.70899e-19	-0.120688	0.386	0.447	6.5894e-15	T1vHC	CD8Tm	yes	not
BZW1	3.83679e-19	-0.115881	0.218	0.27	6.81643e-15	T1vHC	CD8Tm	no	not
EIF4A3	4.32083e-19	0.184688	0.106	0.073	7.67638e-15	T1vHC	CD8Tm	yes	not
2009-09-01	5.5501e-19	-0.109305	0.264	0.321	9.86032e-15	T1vHC	CD8Tm	yes	not
IDH2	5.70883e-19	-0.118103	0.19	0.239	1.01423e-14	T1vHC	CD8Tm	yes	not
CCNI	6.37843e-19	-0.114892	0.352	0.411	1.13319e-14	T1vHC	CD8Tm	no	not
CIB1	6.39413e-19	-0.117469	0.323	0.382	1.13598e-14	T1vHC	CD8Tm	yes	not
SF3B5	8.59188e-19	-0.108497	0.253	0.307	1.52643e-14	T1vHC	CD8Tm	no	not
LY6E	8.92195e-19	-0.114839	0.361	0.419	1.58507e-14	T1vHC	CD8Tm	yes	not
RNPS1	1.45631e-18	-0.111812	0.236	0.29	2.58728e-14	T1vHC	CD8Tm	no	not
TBCC	1.46068e-18	-0.106061	0.107	0.146	2.59505e-14	T1vHC	CD8Tm	yes	not
HCST	1.93545e-18	-0.0877517	0.744	0.789	3.43852e-14	T1vHC	CD8Tm	no	not
PPP1CA	2.11646e-18	-0.0911567	0.448	0.51	3.76011e-14	T1vHC	CD8Tm	yes	not
MRPL54	2.11732e-18	-0.108513	0.138	0.181	3.76164e-14	T1vHC	CD8Tm	no	not
DDX39A	2.23025e-18	-0.13248	0.117	0.156	3.96226e-14	T1vHC	CD8Tm	yes	not
DBI	2.63262e-18	-0.0997391	0.373	0.436	4.67711e-14	T1vHC	CD8Tm	yes	not
CYCS	3.41231e-18	-0.115739	0.23	0.282	6.06231e-14	T1vHC	CD8Tm	no	not
SYNE2	4.05994e-18	0.145511	0.461	0.417	7.21289e-14	T1vHC	CD8Tm	yes	yes
SCP2	4.10594e-18	-0.107966	0.287	0.343	7.29462e-14	T1vHC	CD8Tm	no	not
RAC1	4.49143e-18	-0.100599	0.245	0.299	7.97948e-14	T1vHC	CD8Tm	yes	not
TMEM109	4.57629e-18	-0.119882	0.114	0.153	8.13023e-14	T1vHC	CD8Tm	no	not
APLP2	5.27748e-18	-0.117873	0.102	0.139	9.37598e-14	T1vHC	CD8Tm	yes	not
DAZAP2	5.5434e-18	-0.110266	0.328	0.386	9.8484e-14	T1vHC	CD8Tm	yes	not
MATK	5.80777e-18	-0.116088	0.258	0.31	1.03181e-13	T1vHC	CD8Tm	no	not
MYO1G	7.00912e-18	-0.0881489	0.305	0.363	1.24524e-13	T1vHC	CD8Tm	yes	not
RBM8A	7.48722e-18	-0.116319	0.256	0.309	1.33018e-13	T1vHC	CD8Tm	no	not
ARPC4	8.99542e-18	-0.109578	0.299	0.355	1.59813e-13	T1vHC	CD8Tm	no	not
EMC7	1.04283e-17	-0.102254	0.11	0.148	1.85269e-13	T1vHC	CD8Tm	no	not
GZMA	1.25627e-17	-0.0891853	0.756	0.808	2.23189e-13	T1vHC	CD8Tm	no	not
TTC38	1.2947e-17	-0.103167	0.156	0.2	2.30017e-13	T1vHC	CD8Tm	no	not
DDOST	1.47457e-17	-0.104966	0.131	0.172	2.61973e-13	T1vHC	CD8Tm	no	not
PRDX5	1.59245e-17	-0.112928	0.211	0.26	2.82914e-13	T1vHC	CD8Tm	yes	not
PGK1	1.67649e-17	-0.111653	0.249	0.299	2.97845e-13	T1vHC	CD8Tm	no	not
VIM	2.704e-17	-0.110159	0.496	0.555	4.80394e-13	T1vHC	CD8Tm	no	not
RPL13	3.18436e-17	0.0581035	0.977	0.981	5.65733e-13	T1vHC	CD8Tm	yes	not
SPON2	4.43222e-17	-0.149972	0.279	0.33	7.87428e-13	T1vHC	CD8Tm	yes	not
GLS	4.6219e-17	0.166301	0.103	0.071	8.21126e-13	T1vHC	CD8Tm	yes	not
SDCBP	5.59834e-17	-0.108921	0.11	0.148	9.94601e-13	T1vHC	CD8Tm	in	not
CCL4	6.06527e-17	-0.135927	0.459	0.515	1.07756e-12	T1vHC	CD8Tm	yes	not
TPI1	6.19128e-17	-0.095598	0.343	0.401	1.09994e-12	T1vHC	CD8Tm	no	not
CUTA	8.52306e-17	-0.0995331	0.295	0.349	1.51421e-12	T1vHC	CD8Tm	yes	not
ENO1	9.4542e-17	-0.107484	0.368	0.425	1.67963e-12	T1vHC	CD8Tm	in	yes
EIF1B	1.30715e-16	-0.103838	0.121	0.159	2.32228e-12	T1vHC	CD8Tm	no	not
YWHAQ	1.52717e-16	-0.107905	0.32	0.373	2.71318e-12	T1vHC	CD8Tm	no	yes
CHD2	1.59749e-16	0.1992	0.209	0.169	2.8381e-12	T1vHC	CD8Tm	yes	not
CMPK1	1.87164e-16	-0.0969452	0.244	0.295	3.32516e-12	T1vHC	CD8Tm	no	not
MIF	2.26186e-16	-0.111987	0.303	0.356	4.01842e-12	T1vHC	CD8Tm	yes	not
ARL6IP4	2.38533e-16	-0.10077	0.348	0.404	4.23777e-12	T1vHC	CD8Tm	yes	not
ANKRD36C	2.39828e-16	0.147887	0.197	0.156	4.26079e-12	T1vHC	CD8Tm	in	not
ZCCHC11	3.27355e-16	0.155015	0.165	0.128	5.81579e-12	T1vHC	CD8Tm	no	not
HDDC2	3.57958e-16	-0.0928089	0.133	0.173	6.35949e-12	T1vHC	CD8Tm	no	not
MED10	3.60672e-16	-0.105018	0.228	0.276	6.40771e-12	T1vHC	CD8Tm	no	not
RPLP2	4.08172e-16	0.050316	0.967	0.972	7.25159e-12	T1vHC	CD8Tm	yes	not
UBE2F	4.27639e-16	-0.104704	0.12	0.158	7.59743e-12	T1vHC	CD8Tm	yes	not
SAR1A	4.57643e-16	-0.122497	0.176	0.219	8.13049e-12	T1vHC	CD8Tm	no	not
COX8A	5.32207e-16	-0.105319	0.331	0.384	9.45519e-12	T1vHC	CD8Tm	yes	not
SLFN5	5.58135e-16	0.14732	0.164	0.127	9.91582e-12	T1vHC	CD8Tm	in	not
SIT1	6.18564e-16	0.144715	0.116	0.085	1.09894e-11	T1vHC	CD8Tm	yes	not
GABARAP	6.91477e-16	-0.112502	0.261	0.31	1.22848e-11	T1vHC	CD8Tm	yes	not
SDF4	7.53476e-16	-0.0946787	0.13	0.168	1.33863e-11	T1vHC	CD8Tm	yes	not
UBE2D2	8.58748e-16	-0.102372	0.27	0.323	1.52565e-11	T1vHC	CD8Tm	yes	not
PET100	1.08094e-15	-0.113217	0.295	0.346	1.92039e-11	T1vHC	CD8Tm	yes	not
ARHGDIA	1.13247e-15	-0.0960621	0.277	0.328	2.01194e-11	T1vHC	CD8Tm	no	not
ACP1	1.29757e-15	-0.0959612	0.154	0.195	2.30526e-11	T1vHC	CD8Tm	no	not
GZMM	1.44086e-15	-0.0963055	0.46	0.52	2.55984e-11	T1vHC	CD8Tm	no	not
CD74	1.45974e-15	-0.0871877	0.579	0.636	2.59337e-11	T1vHC	CD8Tm	yes	not
NACA	1.75884e-15	-0.0777342	0.764	0.808	3.12475e-11	T1vHC	CD8Tm	yes	not
RNF139	1.83006e-15	-0.109622	0.095	0.128	3.25128e-11	T1vHC	CD8Tm	yes	not
OSTF1	2.50179e-15	-0.0914887	0.275	0.326	4.44468e-11	T1vHC	CD8Tm	in	not
ANXA2	2.55635e-15	-0.103419	0.309	0.361	4.54162e-11	T1vHC	CD8Tm	no	not
HSP90AB1	2.68897e-15	0.201489	0.423	0.395	4.77722e-11	T1vHC	CD8Tm	no	not
EMC3	2.76102e-15	-0.0944965	0.102	0.136	4.90522e-11	T1vHC	CD8Tm	yes	not
KLF2	2.94972e-15	0.145813	0.31	0.267	5.24047e-11	T1vHC	CD8Tm	yes	yes
F2R	3.89254e-15	-0.115099	0.115	0.151	6.91549e-11	T1vHC	CD8Tm	yes	not
IL2RB	4.16157e-15	-0.125183	0.124	0.16	7.39345e-11	T1vHC	CD8Tm	no	not
TMED9	4.30259e-15	-0.0935286	0.22	0.267	7.64398e-11	T1vHC	CD8Tm	yes	not
MPC2	4.34055e-15	-0.0967966	0.102	0.135	7.71142e-11	T1vHC	CD8Tm	no	not
GPR56	4.40259e-15	-0.0942987	0.188	0.233	7.82165e-11	T1vHC	CD8Tm	no	not
MFSD10	4.42935e-15	-0.100009	0.158	0.199	7.86918e-11	T1vHC	CD8Tm	yes	not
CMC1	5.42957e-15	0.178793	0.325	0.283	9.64617e-11	T1vHC	CD8Tm	in	not
KIAA1551	6.16958e-15	0.146781	0.206	0.167	1.09609e-10	T1vHC	CD8Tm	yes	not
MAP1LC3B	6.57274e-15	-0.097035	0.196	0.24	1.16771e-10	T1vHC	CD8Tm	yes	yes
COX6C	7.94527e-15	-0.0875539	0.503	0.559	1.41156e-10	T1vHC	CD8Tm	no	not
SPCS1	9.98772e-15	-0.094936	0.285	0.336	1.77442e-10	T1vHC	CD8Tm	yes	not
MDH2	1.07826e-14	-0.101645	0.18	0.222	1.91564e-10	T1vHC	CD8Tm	no	not
SLC25A5	1.09053e-14	-0.097881	0.21	0.255	1.93744e-10	T1vHC	CD8Tm	no	not
COQ10B	1.14584e-14	-0.0923012	0.084	0.114	2.0357e-10	T1vHC	CD8Tm	no	not
RPS8	1.43478e-14	0.0664209	0.913	0.924	2.54903e-10	T1vHC	CD8Tm	no	not
EIF3G	1.57869e-14	-0.091853	0.291	0.34	2.80471e-10	T1vHC	CD8Tm	no	not
TUBB	1.80834e-14	-0.0950848	0.209	0.253	3.21269e-10	T1vHC	CD8Tm	yes	not
FLNA	1.93389e-14	-0.0954895	0.41	0.465	3.43575e-10	T1vHC	CD8Tm	no	not
FXYD5	2.08983e-14	-0.087603	0.477	0.529	3.71279e-10	T1vHC	CD8Tm	yes	not
CALM3	2.12563e-14	-0.110105	0.218	0.261	3.7764e-10	T1vHC	CD8Tm	no	not
RPL38	2.16083e-14	0.0789564	0.895	0.901	3.83894e-10	T1vHC	CD8Tm	no	yes
RPL41	2.26111e-14	-0.0480778	0.976	0.986	4.01709e-10	T1vHC	CD8Tm	no	not
SELT	3.21976e-14	-0.0913148	0.235	0.283	5.72023e-10	T1vHC	CD8Tm	no	not
POMP	3.40419e-14	-0.0873194	0.297	0.347	6.04788e-10	T1vHC	CD8Tm	no	not
TUFM	4.69321e-14	-0.0917904	0.218	0.263	8.33796e-10	T1vHC	CD8Tm	yes	not
BSG	4.85548e-14	-0.100167	0.288	0.336	8.62625e-10	T1vHC	CD8Tm	no	not
BRK1	6.0562e-14	-0.0852488	0.326	0.378	1.07595e-09	T1vHC	CD8Tm	yes	not
RPL4	6.25691e-14	-0.0740478	0.772	0.808	1.1116e-09	T1vHC	CD8Tm	yes	not
GNB2L1	6.778e-14	-0.0655239	0.804	0.841	1.20418e-09	T1vHC	CD8Tm	no	not
SNRPD1	7.21686e-14	-0.086549	0.153	0.191	1.28215e-09	T1vHC	CD8Tm	no	not
ATP5G3	7.85493e-14	-0.0870584	0.272	0.319	1.39551e-09	T1vHC	CD8Tm	no	not
PYURF	8.34436e-14	-0.0881324	0.198	0.241	1.48246e-09	T1vHC	CD8Tm	no	not
JTB	8.36003e-14	-0.100385	0.322	0.371	1.48524e-09	T1vHC	CD8Tm	no	not
APOBEC3G	8.39288e-14	-0.0936601	0.285	0.334	1.49108e-09	T1vHC	CD8Tm	yes	not
HLA-DQB1	8.44962e-14	-0.109863	0.078	0.107	1.50116e-09	T1vHC	CD8Tm	in	yes
LYZ	8.56673e-14	0.223374	0.271	0.238	1.52197e-09	T1vHC	CD8Tm	no	not
EID1	9.3173e-14	-0.0964566	0.322	0.371	1.65531e-09	T1vHC	CD8Tm	no	not
MT2A	9.33353e-14	-0.129684	0.295	0.34	1.6582e-09	T1vHC	CD8Tm	yes	not
FCRL6	1.05961e-13	-0.0878074	0.255	0.302	1.88251e-09	T1vHC	CD8Tm	yes	not
SRP14	1.10106e-13	-0.0697592	0.668	0.718	1.95614e-09	T1vHC	CD8Tm	yes	not
ALKBH5	1.20157e-13	-0.0875792	0.106	0.138	2.1347e-09	T1vHC	CD8Tm	yes	not
SLC2A3	1.20167e-13	0.260793	0.127	0.098	2.13489e-09	T1vHC	CD8Tm	yes	not
SLC3A2	1.25058e-13	-0.0866632	0.126	0.161	2.22179e-09	T1vHC	CD8Tm	yes	not
CLIC1	1.29166e-13	-0.0812753	0.535	0.59	2.29476e-09	T1vHC	CD8Tm	no	yes
AMD1	1.39159e-13	0.193094	0.152	0.121	2.4723e-09	T1vHC	CD8Tm	no	not
PIGT	1.43453e-13	-0.0797369	0.084	0.113	2.54859e-09	T1vHC	CD8Tm	no	not
ARFGAP2	1.63817e-13	-0.0837837	0.108	0.141	2.91037e-09	T1vHC	CD8Tm	yes	not
TMEM9B	1.68958e-13	-0.10522	0.14	0.176	3.00171e-09	T1vHC	CD8Tm	no	not
EIF1AX	1.691e-13	-0.10325	0.183	0.222	3.00422e-09	T1vHC	CD8Tm	no	not
EIF3D	1.94724e-13	-0.0821665	0.244	0.289	3.45947e-09	T1vHC	CD8Tm	yes	not
GTF3A	2.27163e-13	-0.0805357	0.336	0.386	4.03578e-09	T1vHC	CD8Tm	yes	not
CD2	2.36037e-13	0.103871	0.546	0.511	4.19343e-09	T1vHC	CD8Tm	yes	not
LBH	2.43867e-13	0.151565	0.276	0.238	4.33255e-09	T1vHC	CD8Tm	in	not
RASSF1	2.55126e-13	-0.104026	0.176	0.214	4.53258e-09	T1vHC	CD8Tm	no	not
DOK2	2.60812e-13	-0.0949864	0.246	0.291	4.63359e-09	T1vHC	CD8Tm	yes	not
PLA2G16	2.72245e-13	-0.0953678	0.122	0.155	4.8367e-09	T1vHC	CD8Tm	yes	not
ZBTB1	2.94386e-13	-0.0819502	0.091	0.121	5.23005e-09	T1vHC	CD8Tm	yes	not
RAB7A	2.94774e-13	-0.0832757	0.194	0.236	5.23695e-09	T1vHC	CD8Tm	yes	not
RPL10	2.97924e-13	-0.0441952	0.972	0.982	5.29292e-09	T1vHC	CD8Tm	no	not
ZNF394	3.19481e-13	-0.0847673	0.091	0.121	5.67589e-09	T1vHC	CD8Tm	no	not
XRCC6	3.56453e-13	-0.0897129	0.232	0.276	6.33275e-09	T1vHC	CD8Tm	no	not
KLRF1	3.63652e-13	-0.075866	0.23	0.278	6.46064e-09	T1vHC	CD8Tm	yes	not
UCP2	3.65429e-13	-0.0959161	0.365	0.414	6.4922e-09	T1vHC	CD8Tm	yes	not
GBP5	3.73129e-13	0.131386	0.14	0.108	6.62901e-09	T1vHC	CD8Tm	yes	not
PSMD8	3.74185e-13	-0.0963208	0.185	0.224	6.64778e-09	T1vHC	CD8Tm	yes	not
TMEM59	3.77671e-13	-0.0906515	0.337	0.387	6.7097e-09	T1vHC	CD8Tm	no	not
PITPNC1	4.32367e-13	-0.0863778	0.103	0.134	7.68143e-09	T1vHC	CD8Tm	yes	not
PYHIN1	4.49104e-13	0.122286	0.389	0.349	7.97878e-09	T1vHC	CD8Tm	yes	not
AES	4.74821e-13	-0.081172	0.513	0.566	8.43566e-09	T1vHC	CD8Tm	in	not
S100A8	4.81246e-13	-0.0965824	0.367	0.423	8.54981e-09	T1vHC	CD8Tm	yes	not
LRP10	5.09119e-13	-0.0985007	0.119	0.151	9.04501e-09	T1vHC	CD8Tm	yes	not
THEMIS2	5.16137e-13	-0.0800782	0.074	0.101	9.16969e-09	T1vHC	CD8Tm	yes	not
TAPBP	5.96909e-13	-0.0897768	0.293	0.343	1.06047e-08	T1vHC	CD8Tm	in	not
ETS1	6.55091e-13	0.15003	0.309	0.269	1.16383e-08	T1vHC	CD8Tm	yes	not
ASH1L	6.74897e-13	0.1536	0.163	0.131	1.19902e-08	T1vHC	CD8Tm	in	not
MYLIP	7.56943e-13	0.176691	0.13	0.101	1.34479e-08	T1vHC	CD8Tm	yes	yes
DERL2	8.11956e-13	-0.0902315	0.093	0.123	1.44252e-08	T1vHC	CD8Tm	yes	not
MGAT4A	8.20696e-13	-0.0973133	0.174	0.21	1.45805e-08	T1vHC	CD8Tm	in	not
TPT1	9.89137e-13	0.0810865	0.91	0.922	1.7573e-08	T1vHC	CD8Tm	no	not
PRDX6	1.01579e-12	-0.092111	0.166	0.204	1.80465e-08	T1vHC	CD8Tm	yes	not
MAPK1IP1L	1.08134e-12	-0.102162	0.102	0.132	1.9211e-08	T1vHC	CD8Tm	yes	not
MRFAP1	1.09134e-12	-0.0856026	0.131	0.165	1.93888e-08	T1vHC	CD8Tm	yes	not
MAP3K8	1.13725e-12	-0.113697	0.085	0.112	2.02044e-08	T1vHC	CD8Tm	no	not
CD244	1.26246e-12	-0.0865833	0.076	0.102	2.24288e-08	T1vHC	CD8Tm	no	not
ADAM8	1.32695e-12	-0.0801498	0.145	0.181	2.35746e-08	T1vHC	CD8Tm	yes	not
SUMO2	1.35179e-12	-0.0820406	0.467	0.522	2.40159e-08	T1vHC	CD8Tm	yes	not
EIF3F	1.38192e-12	-0.077123	0.4	0.451	2.45511e-08	T1vHC	CD8Tm	yes	yes
SRRT	1.43362e-12	-0.0654929	0.075	0.101	2.54696e-08	T1vHC	CD8Tm	yes	not
GNAI2	1.44377e-12	-0.0878549	0.187	0.227	2.565e-08	T1vHC	CD8Tm	no	not
HMGN3	1.49372e-12	-0.0920534	0.274	0.321	2.65374e-08	T1vHC	CD8Tm	no	not
TUBB4B	1.68013e-12	0.199829	0.135	0.106	2.98492e-08	T1vHC	CD8Tm	no	not
RBM4	1.6941e-12	-0.0795566	0.098	0.128	3.00974e-08	T1vHC	CD8Tm	no	not
IFI27L2	1.72823e-12	-0.0728454	0.153	0.19	3.07037e-08	T1vHC	CD8Tm	yes	not
SORL1	1.82936e-12	-0.108293	0.17	0.207	3.25005e-08	T1vHC	CD8Tm	no	not
MIEN1	2.63987e-12	-0.0844933	0.166	0.204	4.68999e-08	T1vHC	CD8Tm	yes	not
WDR1	2.78564e-12	-0.0812898	0.221	0.263	4.94897e-08	T1vHC	CD8Tm	no	not
SCAND1	2.83804e-12	-0.0847979	0.228	0.271	5.04207e-08	T1vHC	CD8Tm	yes	not
MAPRE1	3.09171e-12	-0.0819138	0.103	0.133	5.49274e-08	T1vHC	CD8Tm	yes	not
ERP29	3.276e-12	-0.0741525	0.312	0.361	5.82014e-08	T1vHC	CD8Tm	yes	not
NDUFB2	3.33834e-12	-0.0765342	0.336	0.387	5.93089e-08	T1vHC	CD8Tm	no	not
EIF3L	3.42934e-12	-0.0900245	0.284	0.33	6.09257e-08	T1vHC	CD8Tm	yes	not
CD52	3.64695e-12	-0.0545947	0.863	0.88	6.47918e-08	T1vHC	CD8Tm	no	not
TKT	3.69686e-12	-0.0853684	0.112	0.143	6.56785e-08	T1vHC	CD8Tm	no	not
RPL10A	4.00559e-12	-0.0547378	0.849	0.883	7.11632e-08	T1vHC	CD8Tm	no	not
SH3BGRL	4.34015e-12	-0.0773901	0.261	0.306	7.71071e-08	T1vHC	CD8Tm	no	not
RNF7	4.58065e-12	-0.0972299	0.158	0.192	8.13798e-08	T1vHC	CD8Tm	yes	not
ANXA6	4.61782e-12	-0.0827465	0.338	0.385	8.20402e-08	T1vHC	CD8Tm	in	not
MAP2K3	5.03252e-12	-0.0826838	0.096	0.124	8.94077e-08	T1vHC	CD8Tm	no	not
RALY	5.82183e-12	-0.0912779	0.199	0.239	1.03431e-07	T1vHC	CD8Tm	yes	not
PILRB	5.89456e-12	0.125862	0.129	0.1	1.04723e-07	T1vHC	CD8Tm	yes	not
RPL26	6.07685e-12	-0.0492208	0.924	0.941	1.07961e-07	T1vHC	CD8Tm	no	not
GUK1	6.7885e-12	-0.0788967	0.449	0.5	1.20604e-07	T1vHC	CD8Tm	yes	not
PDIA6	7.3172e-12	-0.0845423	0.192	0.231	1.29997e-07	T1vHC	CD8Tm	yes	not
PRELID1	7.34751e-12	-0.0887747	0.277	0.321	1.30536e-07	T1vHC	CD8Tm	yes	not
IFI16	7.37791e-12	0.1261	0.333	0.295	1.31076e-07	T1vHC	CD8Tm	yes	not
DYNLL1	8.35933e-12	0.123138	0.299	0.264	1.48512e-07	T1vHC	CD8Tm	no	not
RAN	8.52658e-12	-0.0779398	0.31	0.356	1.51483e-07	T1vHC	CD8Tm	no	not
HMGN2	9.85205e-12	-0.0853662	0.404	0.454	1.75031e-07	T1vHC	CD8Tm	no	not
WSB1	9.86954e-12	0.168409	0.204	0.172	1.75342e-07	T1vHC	CD8Tm	yes	not
KIAA1143	9.93403e-12	-0.0659287	0.077	0.102	1.76488e-07	T1vHC	CD8Tm	yes	not
RPLP1	1.06561e-11	0.0462079	0.963	0.971	1.89316e-07	T1vHC	CD8Tm	no	yes
CHST12	1.10062e-11	-0.0927277	0.291	0.334	1.95536e-07	T1vHC	CD8Tm	yes	not
COL6A2	1.18534e-11	-0.0799897	0.086	0.114	2.10588e-07	T1vHC	CD8Tm	yes	not
RORA	1.20674e-11	0.141509	0.385	0.353	2.1439e-07	T1vHC	CD8Tm	in	yes
RPS15A	1.21424e-11	0.0439156	0.938	0.954	2.15721e-07	T1vHC	CD8Tm	yes	not
FKBP11	1.26305e-11	-0.106708	0.211	0.248	2.24394e-07	T1vHC	CD8Tm	yes	not
ITGB1	1.32379e-11	-0.0819234	0.409	0.462	2.35184e-07	T1vHC	CD8Tm	yes	yes
UFD1L	1.3271e-11	-0.0772273	0.105	0.134	2.35773e-07	T1vHC	CD8Tm	no	not
ASAH1	1.39205e-11	-0.0867589	0.094	0.122	2.47312e-07	T1vHC	CD8Tm	no	not
RAC2	1.56081e-11	-0.077309	0.499	0.551	2.77293e-07	T1vHC	CD8Tm	no	not
LAMTOR1	1.67352e-11	-0.0886812	0.208	0.246	2.97318e-07	T1vHC	CD8Tm	yes	not
ANKRD36	1.68558e-11	0.134642	0.206	0.172	2.9946e-07	T1vHC	CD8Tm	in	not
PLEK	2.06574e-11	0.15555	0.379	0.348	3.67e-07	T1vHC	CD8Tm	yes	not
ACTG1	2.06796e-11	-0.0664381	0.686	0.736	3.67393e-07	T1vHC	CD8Tm	in	not
SERF2	2.16329e-11	-0.0608931	0.84	0.875	3.84331e-07	T1vHC	CD8Tm	no	not
RPL28	2.28447e-11	0.0506209	0.943	0.945	4.05858e-07	T1vHC	CD8Tm	in	not
UFC1	2.38358e-11	-0.100821	0.238	0.277	4.23467e-07	T1vHC	CD8Tm	no	not
LYAR	2.5406e-11	-0.0788588	0.377	0.426	4.51363e-07	T1vHC	CD8Tm	no	not
EIF6	2.91415e-11	-0.0855289	0.132	0.163	5.17727e-07	T1vHC	CD8Tm	yes	not
CAPZB	3.37368e-11	-0.0709168	0.411	0.461	5.99369e-07	T1vHC	CD8Tm	no	not
LAPTM5	3.42089e-11	-0.0865356	0.474	0.522	6.07756e-07	T1vHC	CD8Tm	in	not
EPB41L4A-AS1	3.62965e-11	-0.0787701	0.082	0.108	6.44844e-07	T1vHC	CD8Tm	no	not
SIRT2	3.66173e-11	-0.074873	0.083	0.109	6.50543e-07	T1vHC	CD8Tm	yes	not
AP3S1	3.6996e-11	-0.0690498	0.12	0.151	6.5727e-07	T1vHC	CD8Tm	yes	not
AKAP9	3.75442e-11	0.144616	0.275	0.241	6.67011e-07	T1vHC	CD8Tm	no	not
BCAS2	3.81347e-11	-0.0819365	0.096	0.124	6.77501e-07	T1vHC	CD8Tm	yes	not
PMF1	3.9129e-11	-0.0648684	0.093	0.12	6.95167e-07	T1vHC	CD8Tm	yes	not
PTPN18	3.99228e-11	-0.0853467	0.115	0.144	7.09269e-07	T1vHC	CD8Tm	yes	not
USMG5	4.00716e-11	-0.080456	0.406	0.455	7.11913e-07	T1vHC	CD8Tm	no	yes
ATP6V1G1	4.08224e-11	-0.0630994	0.399	0.447	7.2525e-07	T1vHC	CD8Tm	no	not
ISG15	4.12329e-11	-0.0820108	0.194	0.231	7.32544e-07	T1vHC	CD8Tm	yes	not
PIP4K2A	4.4073e-11	-0.0729433	0.233	0.274	7.83002e-07	T1vHC	CD8Tm	in	not
HNRNPL	4.48488e-11	-0.0822721	0.139	0.172	7.96784e-07	T1vHC	CD8Tm	yes	not
PSMD7	4.5338e-11	-0.0667234	0.132	0.164	8.05475e-07	T1vHC	CD8Tm	yes	not
CCDC69	4.56751e-11	-0.0735477	0.134	0.167	8.11463e-07	T1vHC	CD8Tm	yes	not
UBE2E3	5.11566e-11	-0.09034	0.114	0.143	9.08848e-07	T1vHC	CD8Tm	yes	not
SEC11C	5.3513e-11	-0.0843709	0.138	0.169	9.50712e-07	T1vHC	CD8Tm	no	not
ADAR	5.47837e-11	-0.0909239	0.204	0.241	9.73287e-07	T1vHC	CD8Tm	yes	not
CNBP	5.75987e-11	-0.0717872	0.403	0.449	1.0233e-06	T1vHC	CD8Tm	yes	not
MIR142	6.21964e-11	0.174961	0.195	0.164	1.10498e-06	T1vHC	CD8Tm	no	not
MAF1	6.89339e-11	-0.0856353	0.168	0.202	1.22468e-06	T1vHC	CD8Tm	yes	not
TMEM243	6.96198e-11	-0.0760789	0.097	0.125	1.23686e-06	T1vHC	CD8Tm	yes	not
BAG1	8.04737e-11	-0.0726239	0.096	0.123	1.4297e-06	T1vHC	CD8Tm	yes	not
NDUFA1	8.36267e-11	-0.0682487	0.43	0.48	1.48571e-06	T1vHC	CD8Tm	no	not
PSME1	8.49586e-11	-0.0605929	0.558	0.611	1.50937e-06	T1vHC	CD8Tm	yes	not
PRKAR1A	8.56421e-11	-0.0848502	0.144	0.176	1.52152e-06	T1vHC	CD8Tm	no	not
WBSCR22	9.47498e-11	-0.0756799	0.115	0.145	1.68333e-06	T1vHC	CD8Tm	no	not
BLOC1S1	1.01561e-10	-0.0790972	0.295	0.338	1.80434e-06	T1vHC	CD8Tm	no	not
FKBP8	1.04746e-10	-0.0778072	0.284	0.327	1.86092e-06	T1vHC	CD8Tm	yes	not
TCF25	1.11135e-10	-0.0855253	0.405	0.451	1.97442e-06	T1vHC	CD8Tm	yes	not
COMMD7	1.11803e-10	-0.0896394	0.159	0.191	1.98629e-06	T1vHC	CD8Tm	yes	not
FAM32A	1.14535e-10	-0.0703732	0.096	0.123	2.03483e-06	T1vHC	CD8Tm	yes	not
PSMF1	1.17275e-10	-0.0763368	0.089	0.114	2.08352e-06	T1vHC	CD8Tm	in	not
CCND3	1.29182e-10	-0.0699374	0.346	0.391	2.29505e-06	T1vHC	CD8Tm	no	not
PRR13	1.36318e-10	-0.0721638	0.329	0.373	2.42182e-06	T1vHC	CD8Tm	yes	not
ZNF428	1.41887e-10	-0.0736525	0.156	0.189	2.52077e-06	T1vHC	CD8Tm	yes	not
ITM2A	1.49516e-10	-0.0959287	0.223	0.26	2.65631e-06	T1vHC	CD8Tm	no	not
CLEC2B	1.53192e-10	-0.0832522	0.325	0.368	2.72161e-06	T1vHC	CD8Tm	yes	not
ATP6AP2	1.80515e-10	-0.0751738	0.205	0.242	3.20703e-06	T1vHC	CD8Tm	no	not
ORAI1	1.86234e-10	-0.080234	0.096	0.122	3.30863e-06	T1vHC	CD8Tm	yes	yes
SSBP4	1.91667e-10	-0.063728	0.234	0.273	3.40515e-06	T1vHC	CD8Tm	yes	not
PAIP2	1.94332e-10	-0.079639	0.284	0.327	3.4525e-06	T1vHC	CD8Tm	yes	not
C10orf54	2.01166e-10	-0.0783164	0.198	0.235	3.57391e-06	T1vHC	CD8Tm	no	not
RP11-347P5.1	2.03559e-10	-0.0701809	0.217	0.255	3.61643e-06	T1vHC	CD8Tm	no	not
ATP5A1	2.17584e-10	-0.0710678	0.259	0.299	3.8656e-06	T1vHC	CD8Tm	no	not
TMBIM6	2.23506e-10	-0.0762304	0.403	0.447	3.97081e-06	T1vHC	CD8Tm	yes	not
AKR1B1	2.24561e-10	-0.0755643	0.13	0.16	3.98955e-06	T1vHC	CD8Tm	yes	not
COX7A2	2.32714e-10	-0.0713353	0.454	0.503	4.13439e-06	T1vHC	CD8Tm	no	not
ZBP1	2.34588e-10	-0.0912716	0.081	0.105	4.16769e-06	T1vHC	CD8Tm	yes	not
MDH1	2.35803e-10	-0.0714308	0.138	0.168	4.18928e-06	T1vHC	CD8Tm	yes	not
SF3A2	2.3689e-10	-0.0737863	0.094	0.12	4.20858e-06	T1vHC	CD8Tm	yes	not
CCNDBP1	2.46727e-10	-0.0640298	0.188	0.224	4.38336e-06	T1vHC	CD8Tm	no	not
SDF2L1	2.47184e-10	-0.0890912	0.126	0.155	4.39146e-06	T1vHC	CD8Tm	yes	not
SF3B2	2.51044e-10	-0.0722507	0.283	0.325	4.46004e-06	T1vHC	CD8Tm	no	not
GOLGA4	2.55717e-10	0.144994	0.179	0.149	4.54306e-06	T1vHC	CD8Tm	no	not
UBE2I	2.55859e-10	-0.0835685	0.268	0.309	4.54559e-06	T1vHC	CD8Tm	yes	not
GLTP	2.64206e-10	-0.0765763	0.117	0.146	4.69389e-06	T1vHC	CD8Tm	yes	not
SF3B14	2.68343e-10	-0.0768542	0.217	0.254	4.76739e-06	T1vHC	CD8Tm	no	not
TCEB2	2.78741e-10	-0.0634353	0.49	0.541	4.95212e-06	T1vHC	CD8Tm	no	not
BCAP31	3.23677e-10	-0.0739231	0.214	0.252	5.75044e-06	T1vHC	CD8Tm	no	not
PPP2CA	3.94707e-10	-0.0866019	0.116	0.144	7.01236e-06	T1vHC	CD8Tm	yes	not
FAM103A1	4.36953e-10	-0.0680808	0.086	0.111	7.7629e-06	T1vHC	CD8Tm	yes	not
MIB2	4.44294e-10	-0.0740922	0.103	0.13	7.89333e-06	T1vHC	CD8Tm	yes	not
RAB8A	4.62847e-10	-0.0836221	0.126	0.154	8.22294e-06	T1vHC	CD8Tm	yes	not
TOX4	4.69253e-10	-0.0795245	0.106	0.133	8.33675e-06	T1vHC	CD8Tm	yes	not
LMAN2	4.91308e-10	-0.0816303	0.22	0.257	8.72857e-06	T1vHC	CD8Tm	yes	not
DRAP1	4.96645e-10	-0.0745481	0.344	0.389	8.82339e-06	T1vHC	CD8Tm	no	not
M6PR	4.96906e-10	-0.0718846	0.174	0.208	8.82803e-06	T1vHC	CD8Tm	no	not
ATP6V1H	5.11995e-10	-0.0916908	0.081	0.104	9.09611e-06	T1vHC	CD8Tm	in	not
SOD1	5.26012e-10	-0.0694176	0.348	0.393	9.34513e-06	T1vHC	CD8Tm	no	not
TFDP2	5.34746e-10	-0.100699	0.098	0.124	9.5003e-06	T1vHC	CD8Tm	yes	not
TSR2	5.56035e-10	-0.0703001	0.094	0.119	9.87853e-06	T1vHC	CD8Tm	no	not
GLTSCR2	6.12443e-10	-0.071548	0.589	0.631	1.08807e-05	T1vHC	CD8Tm	no	not
ANAPC16	7.25546e-10	-0.0733703	0.302	0.344	1.28901e-05	T1vHC	CD8Tm	yes	not
TSC22D4	7.88337e-10	-0.0781474	0.246	0.284	1.40056e-05	T1vHC	CD8Tm	yes	not
COX6A1	8.01452e-10	-0.0653366	0.403	0.449	1.42386e-05	T1vHC	CD8Tm	no	not
PPP3CC	8.21002e-10	-0.0729923	0.113	0.14	1.45859e-05	T1vHC	CD8Tm	yes	not
SSR2	8.29613e-10	-0.0747436	0.433	0.479	1.47389e-05	T1vHC	CD8Tm	yes	not
TNFRSF1B	8.64465e-10	-0.0714991	0.163	0.197	1.53581e-05	T1vHC	CD8Tm	yes	not
FUNDC2	8.79723e-10	-0.0629238	0.084	0.108	1.56292e-05	T1vHC	CD8Tm	no	not
EML4	8.94184e-10	0.141525	0.18	0.151	1.58861e-05	T1vHC	CD8Tm	no	not
ZAP70	9.00206e-10	-0.0660943	0.349	0.393	1.59931e-05	T1vHC	CD8Tm	yes	not
ODF2L	9.12836e-10	0.134679	0.163	0.136	1.62174e-05	T1vHC	CD8Tm	no	not
UBC	9.46252e-10	-0.0225997	0.781	0.82	1.68111e-05	T1vHC	CD8Tm	yes	not
STUB1	9.58692e-10	-0.0625032	0.218	0.255	1.70321e-05	T1vHC	CD8Tm	yes	not
EIF3K	9.7949e-10	-0.0613039	0.42	0.467	1.74016e-05	T1vHC	CD8Tm	yes	not
ATRX	9.81506e-10	0.114489	0.294	0.261	1.74374e-05	T1vHC	CD8Tm	no	not
RABAC1	9.86622e-10	-0.0756883	0.296	0.336	1.75283e-05	T1vHC	CD8Tm	yes	not
DDX17	1.07148e-09	0.105716	0.313	0.279	1.90359e-05	T1vHC	CD8Tm	yes	not
RPS6KA1	1.08935e-09	-0.0636157	0.133	0.163	1.93534e-05	T1vHC	CD8Tm	no	not
NR1H2	1.19641e-09	-0.0889179	0.087	0.111	2.12555e-05	T1vHC	CD8Tm	in	not
EMC6	1.39643e-09	-0.0783928	0.093	0.118	2.4809e-05	T1vHC	CD8Tm	yes	not
SURF4	1.75802e-09	-0.0677264	0.098	0.124	3.12331e-05	T1vHC	CD8Tm	yes	not
NAPA	1.82891e-09	-0.0750485	0.112	0.139	3.24924e-05	T1vHC	CD8Tm	yes	not
ATP5L	1.96221e-09	-0.0572218	0.639	0.688	3.48607e-05	T1vHC	CD8Tm	no	not
ENSA	2.00495e-09	-0.0821902	0.238	0.274	3.56199e-05	T1vHC	CD8Tm	yes	not
PSMB6	2.15175e-09	-0.073945	0.185	0.218	3.8228e-05	T1vHC	CD8Tm	yes	not
RUNX3	2.35412e-09	-0.0829158	0.223	0.26	4.18233e-05	T1vHC	CD8Tm	no	not
BUD31	2.41141e-09	-0.0624812	0.177	0.21	4.2841e-05	T1vHC	CD8Tm	no	not
RBM25	2.68218e-09	0.123016	0.291	0.26	4.76515e-05	T1vHC	CD8Tm	yes	not
SDHA	2.68497e-09	-0.0565543	0.123	0.151	4.77012e-05	T1vHC	CD8Tm	yes	not
ATM	2.70346e-09	0.117437	0.327	0.297	4.80297e-05	T1vHC	CD8Tm	yes	not
NDUFA6	2.73059e-09	-0.0717854	0.185	0.218	4.85116e-05	T1vHC	CD8Tm	yes	not
CD8B	2.80829e-09	0.0961847	0.277	0.244	4.9892e-05	T1vHC	CD8Tm	no	not
COX4I1	2.83687e-09	-0.0563766	0.654	0.701	5.03998e-05	T1vHC	CD8Tm	yes	not
ITM2B	2.86001e-09	-0.0617886	0.625	0.672	5.08109e-05	T1vHC	CD8Tm	yes	not
GHITM	2.89184e-09	-0.0644921	0.267	0.305	5.13763e-05	T1vHC	CD8Tm	yes	not
MCL1	2.89273e-09	-0.107922	0.173	0.204	5.13922e-05	T1vHC	CD8Tm	yes	not
PRNP	2.91323e-09	-0.0666814	0.1	0.125	5.17564e-05	T1vHC	CD8Tm	no	not
RP11-81H14.2	2.95189e-09	-0.0972325	0.094	0.118	5.24432e-05	T1vHC	CD8Tm	no	not
ATP5J	3.10209e-09	-0.0718964	0.263	0.302	5.51117e-05	T1vHC	CD8Tm	no	not
NCL	3.22568e-09	0.117125	0.407	0.379	5.73074e-05	T1vHC	CD8Tm	yes	not
SH2D1A	3.25888e-09	0.101186	0.166	0.139	5.78973e-05	T1vHC	CD8Tm	no	not
EIF3I	3.31646e-09	-0.0704846	0.172	0.204	5.89203e-05	T1vHC	CD8Tm	yes	not
AC092580.4	3.32929e-09	-0.0909281	0.39	0.431	5.91481e-05	T1vHC	CD8Tm	no	not
ATG2A	3.5154e-09	-0.0716729	0.115	0.142	6.24547e-05	T1vHC	CD8Tm	yes	not
BCL7B	3.55477e-09	-0.058287	0.086	0.109	6.31541e-05	T1vHC	CD8Tm	yes	not
RAB2A	3.61203e-09	-0.0737596	0.162	0.192	6.41713e-05	T1vHC	CD8Tm	no	not
RPL18A	3.71778e-09	0.0445134	0.933	0.937	6.60501e-05	T1vHC	CD8Tm	yes	not
NCBP2-AS2	3.85561e-09	-0.0591187	0.116	0.143	6.84987e-05	T1vHC	CD8Tm	yes	not
ARPC5L	4.10065e-09	-0.0663551	0.25	0.286	7.28521e-05	T1vHC	CD8Tm	no	not
PSMB1	4.62172e-09	-0.0655381	0.313	0.354	8.21094e-05	T1vHC	CD8Tm	yes	not
PRMT2	4.68523e-09	-0.0974115	0.278	0.314	8.32377e-05	T1vHC	CD8Tm	no	not
NDUFC2	4.704e-09	-0.0759909	0.249	0.284	8.35712e-05	T1vHC	CD8Tm	yes	not
CEP350	4.80481e-09	0.101244	0.117	0.093	8.53622e-05	T1vHC	CD8Tm	in	not
COPE	5.12906e-09	-0.0783677	0.323	0.364	9.11229e-05	T1vHC	CD8Tm	yes	not
PTMS	5.1689e-09	-0.0745385	0.106	0.131	9.18307e-05	T1vHC	CD8Tm	yes	not
TCF7	5.55205e-09	0.12687	0.132	0.108	9.86378e-05	T1vHC	CD8Tm	yes	not
RPL23A	5.55949e-09	-0.0407655	0.927	0.948	9.87698e-05	T1vHC	CD8Tm	yes	not
TMEM160	5.68695e-09	-0.0692055	0.196	0.23	0.000101034	T1vHC	CD8Tm	yes	not
DERL1	5.73511e-09	-0.0767336	0.096	0.119	0.00010189	T1vHC	CD8Tm	yes	not
RBL2	5.75243e-09	0.113352	0.228	0.198	0.000102198	T1vHC	CD8Tm	yes	not
VAMP8	5.79589e-09	-0.0608684	0.343	0.387	0.00010297	T1vHC	CD8Tm	yes	not
RSL24D1	5.8018e-09	-0.0689262	0.298	0.339	0.000103075	T1vHC	CD8Tm	no	not
NDUFA12	6.45826e-09	-0.0785003	0.22	0.255	0.000114737	T1vHC	CD8Tm	yes	not
VPS37B	6.66289e-09	-0.0725065	0.083	0.106	0.000118373	T1vHC	CD8Tm	yes	not
VAPA	6.66963e-09	-0.0587387	0.223	0.259	0.000118493	T1vHC	CD8Tm	no	not
C5orf56	6.90253e-09	-0.0698435	0.204	0.238	0.00012263	T1vHC	CD8Tm	no	not
TC2N	7.20652e-09	0.114906	0.164	0.137	0.000128031	T1vHC	CD8Tm	yes	not
IL12RB1	7.62778e-09	-0.0684794	0.086	0.109	0.000135515	T1vHC	CD8Tm	yes	not
DPM1	7.74563e-09	-0.0585249	0.091	0.115	0.000137609	T1vHC	CD8Tm	no	not
SUMO3	8.11566e-09	-0.0624535	0.124	0.151	0.000144183	T1vHC	CD8Tm	yes	not
VDAC2	8.25076e-09	-0.0656713	0.157	0.186	0.000146583	T1vHC	CD8Tm	yes	not
VPS13C	8.69822e-09	0.118381	0.162	0.136	0.000154533	T1vHC	CD8Tm	in	not
APH1A	9.30128e-09	-0.0740399	0.13	0.156	0.000165247	T1vHC	CD8Tm	no	not
CHMP1B	9.32093e-09	-0.0684135	0.125	0.151	0.000165596	T1vHC	CD8Tm	yes	not
C1orf56	9.39588e-09	-0.0927354	0.255	0.29	0.000166927	T1vHC	CD8Tm	no	not
GIMAP5	9.47437e-09	0.108511	0.184	0.157	0.000168322	T1vHC	CD8Tm	yes	not
UQCRQ	9.98642e-09	-0.0807855	0.307	0.345	0.000177419	T1vHC	CD8Tm	yes	not
CARHSP1	1.01146e-08	-0.0580368	0.093	0.117	0.000179695	T1vHC	CD8Tm	yes	not
NAA38	1.05993e-08	-0.070307	0.205	0.238	0.000188307	T1vHC	CD8Tm	yes	not
TAOK3	1.10357e-08	0.135815	0.246	0.219	0.00019606	T1vHC	CD8Tm	no	not
YWHAB	1.12145e-08	-0.054192	0.4	0.444	0.000199237	T1vHC	CD8Tm	no	not
HMGB2	1.20885e-08	-0.0654985	0.337	0.379	0.000214765	T1vHC	CD8Tm	no	not
RPS28	1.21344e-08	0.0360651	0.948	0.959	0.00021558	T1vHC	CD8Tm	yes	not
RPL36AL	1.21466e-08	-0.0579095	0.69	0.733	0.000215797	T1vHC	CD8Tm	no	not
METTL9	1.23097e-08	-0.0643179	0.146	0.175	0.000218694	T1vHC	CD8Tm	yes	not
UGP2	1.26453e-08	-0.071696	0.166	0.196	0.000224657	T1vHC	CD8Tm	in	not
MIDN	1.30373e-08	0.135583	0.151	0.126	0.00023162	T1vHC	CD8Tm	yes	not
SMS	1.32382e-08	-0.0462137	0.081	0.104	0.00023519	T1vHC	CD8Tm	no	not
MACF1	1.36392e-08	0.125553	0.221	0.193	0.000242314	T1vHC	CD8Tm	yes	not
STRAP	1.36955e-08	-0.065689	0.122	0.147	0.000243314	T1vHC	CD8Tm	no	not
CCNG1	1.53448e-08	-0.0687733	0.1	0.124	0.000272616	T1vHC	CD8Tm	yes	not
CBLB	1.6037e-08	0.0878519	0.121	0.097	0.000284913	T1vHC	CD8Tm	in	not
RPS10	1.61245e-08	-0.0659928	0.779	0.808	0.000286468	T1vHC	CD8Tm	no	not
MYO1F	1.6253e-08	-0.0539105	0.536	0.586	0.000288751	T1vHC	CD8Tm	no	not
ATF4	1.62936e-08	0.158896	0.202	0.176	0.000289473	T1vHC	CD8Tm	yes	not
LSM7	1.65807e-08	-0.052778	0.25	0.289	0.000294573	T1vHC	CD8Tm	yes	not
RPL37	1.68533e-08	0.0596322	0.924	0.936	0.000299417	T1vHC	CD8Tm	yes	not
RHOG	1.74651e-08	-0.0729322	0.19	0.222	0.000310285	T1vHC	CD8Tm	yes	not
PRDM1	1.83143e-08	-0.0891747	0.125	0.15	0.000325371	T1vHC	CD8Tm	yes	not
CYFIP2	1.96328e-08	-0.0748482	0.162	0.191	0.000348796	T1vHC	CD8Tm	in	not
RPL35A	2.0202e-08	-0.0398924	0.905	0.932	0.000358908	T1vHC	CD8Tm	yes	not
RPSA	2.09452e-08	-0.0503381	0.782	0.811	0.000372113	T1vHC	CD8Tm	yes	not
ITGB1BP1	2.20298e-08	-0.0647007	0.123	0.149	0.000391381	T1vHC	CD8Tm	yes	not
GPAA1	2.23537e-08	-0.050594	0.102	0.127	0.000397136	T1vHC	CD8Tm	yes	not
IL2RG	2.25264e-08	-0.0579676	0.507	0.554	0.000400204	T1vHC	CD8Tm	no	not
LAPTM4A	2.32082e-08	-0.0705117	0.163	0.192	0.000412316	T1vHC	CD8Tm	yes	yes
WTAP	2.38888e-08	-0.0616062	0.163	0.194	0.000424409	T1vHC	CD8Tm	yes	not
SS18L2	2.50128e-08	-0.0679117	0.145	0.172	0.000444378	T1vHC	CD8Tm	yes	not
IDS	2.50455e-08	-0.0751886	0.189	0.22	0.000444958	T1vHC	CD8Tm	no	not
NDUFB11	2.52502e-08	-0.0643798	0.277	0.315	0.000448595	T1vHC	CD8Tm	no	not
RPF1	2.53948e-08	-0.0804048	0.104	0.127	0.000451164	T1vHC	CD8Tm	no	not
TXN	2.68305e-08	-0.0601742	0.246	0.282	0.000476671	T1vHC	CD8Tm	yes	not
SSR4	2.81164e-08	-0.0651594	0.414	0.455	0.000499517	T1vHC	CD8Tm	no	not
CCNL1	2.85139e-08	0.139991	0.336	0.312	0.000506577	T1vHC	CD8Tm	no	not
EIF2S3	2.90462e-08	-0.0580855	0.183	0.214	0.000516034	T1vHC	CD8Tm	no	not
EIF5	2.95283e-08	0.131193	0.22	0.194	0.0005246	T1vHC	CD8Tm	yes	not
GLUD1	3.03136e-08	-0.0667216	0.08	0.101	0.000538552	T1vHC	CD8Tm	no	not
WDR83OS	3.06343e-08	-0.0696287	0.25	0.286	0.000544249	T1vHC	CD8Tm	no	not
ATP1B3	3.10554e-08	-0.0676173	0.158	0.186	0.00055173	T1vHC	CD8Tm	yes	not
MKRN1	3.19191e-08	-0.0623378	0.142	0.169	0.000567074	T1vHC	CD8Tm	no	not
EMC10	3.20563e-08	-0.0768171	0.1	0.123	0.000569513	T1vHC	CD8Tm	yes	not
HPS1	3.33738e-08	-0.0629578	0.093	0.115	0.000592919	T1vHC	CD8Tm	yes	not
SZRD1	3.45173e-08	-0.0541398	0.081	0.102	0.000613235	T1vHC	CD8Tm	in	not
PSMB10	3.50983e-08	-0.0592396	0.231	0.265	0.000623556	T1vHC	CD8Tm	yes	not
ATF7IP	3.57691e-08	0.107117	0.126	0.103	0.000635473	T1vHC	CD8Tm	yes	not
G6PD	3.62777e-08	-0.0759139	0.102	0.125	0.000644509	T1vHC	CD8Tm	no	not
C4orf3	3.69181e-08	-0.0639151	0.277	0.311	0.000655886	T1vHC	CD8Tm	no	not
RPS19BP1	3.69574e-08	-0.0763711	0.177	0.206	0.000656585	T1vHC	CD8Tm	yes	not
PCNP	3.76991e-08	-0.0771171	0.194	0.225	0.000669762	T1vHC	CD8Tm	no	not
ATP6V1F	4.06847e-08	-0.0616238	0.224	0.258	0.000722804	T1vHC	CD8Tm	no	not
CLTB	5.0695e-08	-0.0659827	0.136	0.162	0.000900648	T1vHC	CD8Tm	no	not
TOB1	5.13164e-08	0.12968	0.155	0.132	0.000911687	T1vHC	CD8Tm	yes	not
RPS5	5.17453e-08	-0.0426651	0.771	0.811	0.000919307	T1vHC	CD8Tm	yes	not
CX3CR1	5.23098e-08	0.111173	0.152	0.128	0.000929336	T1vHC	CD8Tm	yes	not
PHYKPL	5.55638e-08	-0.0695297	0.094	0.116	0.000987146	T1vHC	CD8Tm	no	not
NDUFB8.1	5.62794e-08	-0.0545875	0.301	0.338	0.000999859	T1vHC	CD8Tm	no	not
S100A9	5.96887e-08	-0.0446447	0.377	0.424	0.00106043	T1vHC	CD8Tm	yes	not
NUCB1	6.07419e-08	-0.0662158	0.14	0.166	0.00107914	T1vHC	CD8Tm	yes	not
PPP1CC	6.39275e-08	-0.0643146	0.14	0.166	0.00113574	T1vHC	CD8Tm	yes	not
PARK7	6.61081e-08	-0.0524107	0.322	0.361	0.00117448	T1vHC	CD8Tm	in	not
CLEC2D	6.88687e-08	0.104901	0.208	0.18	0.00122352	T1vHC	CD8Tm	yes	not
NASP	7.00997e-08	0.133135	0.134	0.112	0.00124539	T1vHC	CD8Tm	in	not
SELL	7.14465e-08	-0.0958088	0.132	0.158	0.00126932	T1vHC	CD8Tm	yes	not
ZNF638	7.28509e-08	0.101742	0.104	0.083	0.00129427	T1vHC	CD8Tm	yes	not
ZNF683	7.68927e-08	-0.0611553	0.12	0.145	0.00136608	T1vHC	CD8Tm	no	not
DHRS7	7.86784e-08	-0.0615771	0.287	0.323	0.0013978	T1vHC	CD8Tm	yes	not
HNRNPA3	7.89105e-08	-0.0606778	0.36	0.4	0.00140192	T1vHC	CD8Tm	no	not
MLF2	7.94623e-08	-0.0634718	0.091	0.113	0.00141173	T1vHC	CD8Tm	yes	not
PSMC1	8.12275e-08	-0.0545753	0.12	0.145	0.00144309	T1vHC	CD8Tm	no	yes
LDHB	8.16904e-08	-0.0533471	0.334	0.373	0.00145131	T1vHC	CD8Tm	in	not
ZC3H13	8.18561e-08	0.10906	0.152	0.129	0.00145425	T1vHC	CD8Tm	yes	not
PRKCSH	8.78971e-08	-0.0791136	0.111	0.134	0.00156158	T1vHC	CD8Tm	no	not
PLP2	8.85479e-08	-0.0709488	0.105	0.128	0.00157314	T1vHC	CD8Tm	no	not
RPL5	9.05299e-08	-0.039791	0.823	0.854	0.00160835	T1vHC	CD8Tm	no	not
CAPN1	9.10828e-08	-0.0525866	0.102	0.125	0.00161818	T1vHC	CD8Tm	yes	not
USP34	9.21821e-08	0.104638	0.129	0.107	0.00163771	T1vHC	CD8Tm	in	not
PPIA	9.36502e-08	-0.0573327	0.653	0.693	0.00166379	T1vHC	CD8Tm	yes	not
ANXA5	9.78412e-08	-0.0593904	0.171	0.2	0.00173825	T1vHC	CD8Tm	yes	not
MRPL33	1.0289e-07	-0.0693233	0.176	0.205	0.00182794	T1vHC	CD8Tm	yes	not
SAMD9	1.08189e-07	0.110347	0.13	0.108	0.00192208	T1vHC	CD8Tm	yes	not
SYAP1	1.08756e-07	-0.0568934	0.111	0.134	0.00193215	T1vHC	CD8Tm	no	not
SLC25A39	1.11524e-07	-0.061214	0.084	0.104	0.00198134	T1vHC	CD8Tm	yes	not
GDI2	1.15491e-07	-0.0631894	0.188	0.217	0.00205182	T1vHC	CD8Tm	in	not
RBM26	1.19539e-07	0.0936829	0.103	0.083	0.00212372	T1vHC	CD8Tm	no	not
SLC25A3	1.21558e-07	-0.0622827	0.284	0.32	0.0021596	T1vHC	CD8Tm	yes	not
SRP72	1.24493e-07	-0.0547554	0.112	0.135	0.00221175	T1vHC	CD8Tm	no	not
RNF145	1.3166e-07	-0.0567463	0.122	0.146	0.00233907	T1vHC	CD8Tm	yes	not
TPM3	1.35434e-07	-0.0503667	0.449	0.489	0.00240612	T1vHC	CD8Tm	yes	not
UBE2N	1.41796e-07	-0.0505903	0.164	0.193	0.00251915	T1vHC	CD8Tm	yes	not
ARGLU1	1.44079e-07	0.09536	0.406	0.381	0.0025597	T1vHC	CD8Tm	no	not
MYBL1	1.46921e-07	0.0710915	0.138	0.114	0.0026102	T1vHC	CD8Tm	yes	not
TMED10	1.63562e-07	-0.0705153	0.149	0.174	0.00290585	T1vHC	CD8Tm	yes	not
COMMD2	1.65856e-07	-0.0610991	0.082	0.103	0.00294661	T1vHC	CD8Tm	no	not
TMEM248	1.66783e-07	-0.0680841	0.103	0.125	0.00296307	T1vHC	CD8Tm	yes	not
SNHG8	1.80169e-07	-0.0769429	0.19	0.218	0.00320088	T1vHC	CD8Tm	no	not
LLPH	1.88505e-07	-0.0600617	0.091	0.112	0.00334897	T1vHC	CD8Tm	yes	not
SH2D2A	1.91232e-07	-0.054695	0.114	0.138	0.00339743	T1vHC	CD8Tm	yes	not
OPTN	1.92552e-07	-0.065008	0.176	0.204	0.00342087	T1vHC	CD8Tm	no	not
UPP1	1.9927e-07	-0.0480177	0.108	0.131	0.00354023	T1vHC	CD8Tm	no	not
TSPO	2.09451e-07	-0.0616375	0.246	0.277	0.0037211	T1vHC	CD8Tm	no	not
VDAC1	2.15517e-07	-0.0617018	0.112	0.135	0.00382887	T1vHC	CD8Tm	in	not
ATP5J2	2.21925e-07	-0.0582416	0.351	0.392	0.00394271	T1vHC	CD8Tm	no	not
MRPL22	2.22735e-07	-0.0548956	0.087	0.108	0.00395711	T1vHC	CD8Tm	no	not
CDK2AP2	2.32885e-07	-0.0693011	0.17	0.198	0.00413744	T1vHC	CD8Tm	yes	not
AUP1	2.35951e-07	-0.0545386	0.164	0.192	0.0041919	T1vHC	CD8Tm	no	not
N4BP2L2	2.38536e-07	0.102583	0.464	0.445	0.00423783	T1vHC	CD8Tm	no	not
TBCB	2.40142e-07	-0.0617277	0.252	0.284	0.00426636	T1vHC	CD8Tm	no	not
YTHDF2	2.40914e-07	-0.0462926	0.12	0.144	0.00428008	T1vHC	CD8Tm	yes	not
PABPC1	2.41934e-07	0.10216	0.659	0.653	0.00429821	T1vHC	CD8Tm	yes	not
ATP1A1	2.45232e-07	-0.0512165	0.169	0.198	0.00435679	T1vHC	CD8Tm	no	not
H2AFV	2.51937e-07	-0.0581098	0.215	0.246	0.00447592	T1vHC	CD8Tm	yes	not
RBM39	2.56572e-07	-0.0640897	0.487	0.529	0.00455826	T1vHC	CD8Tm	no	not
COMMD6	2.67082e-07	-0.0473729	0.545	0.587	0.00474499	T1vHC	CD8Tm	yes	not
TRMT112	2.73154e-07	-0.0615384	0.327	0.364	0.00485285	T1vHC	CD8Tm	yes	not
SYNRG	2.80484e-07	0.101754	0.152	0.13	0.00498308	T1vHC	CD8Tm	yes	not
STIM2	2.86825e-07	0.0997478	0.101	0.082	0.00509574	T1vHC	CD8Tm	yes	not
SCNM1	2.89755e-07	-0.0610182	0.093	0.114	0.00514778	T1vHC	CD8Tm	no	not
HEXA	2.96824e-07	-0.0696917	0.103	0.125	0.00527338	T1vHC	CD8Tm	no	not
C9orf78	3.02975e-07	-0.0575025	0.266	0.299	0.00538265	T1vHC	CD8Tm	yes	not
SIRT7	3.11065e-07	-0.0656213	0.141	0.166	0.00552639	T1vHC	CD8Tm	no	not
LSM3	3.11152e-07	-0.0648655	0.186	0.214	0.00552794	T1vHC	CD8Tm	no	not
R3HDM2	3.41801e-07	0.102233	0.104	0.085	0.00607244	T1vHC	CD8Tm	yes	not
RAD23B	3.53483e-07	-0.0519076	0.082	0.102	0.00627998	T1vHC	CD8Tm	yes	not
ARL2BP	3.59948e-07	-0.051598	0.123	0.146	0.00639484	T1vHC	CD8Tm	no	not
DYNLRB1	3.74726e-07	-0.058316	0.191	0.221	0.00665738	T1vHC	CD8Tm	in	not
ATP5G2	3.80127e-07	-0.0476395	0.528	0.572	0.00675333	T1vHC	CD8Tm	no	not
EBP	3.86392e-07	-0.0552734	0.134	0.159	0.00686464	T1vHC	CD8Tm	no	not
ADPGK	3.9267e-07	-0.064664	0.09	0.11	0.00697618	T1vHC	CD8Tm	no	not
TOMM22	3.96567e-07	-0.0688267	0.148	0.173	0.0070454	T1vHC	CD8Tm	no	not
NDUFA4	4.10216e-07	-0.0524159	0.439	0.479	0.00728791	T1vHC	CD8Tm	no	not
CCDC12	4.55688e-07	-0.048001	0.269	0.303	0.00809575	T1vHC	CD8Tm	no	not
POLR2L	4.55835e-07	-0.0565211	0.364	0.401	0.00809837	T1vHC	CD8Tm	yes	not
CCT7	4.65946e-07	-0.0540567	0.144	0.169	0.00827799	T1vHC	CD8Tm	no	not
DCTN3	4.67584e-07	-0.0554704	0.154	0.179	0.00830711	T1vHC	CD8Tm	yes	not
CCDC59	4.70762e-07	-0.0549133	0.131	0.155	0.00836356	T1vHC	CD8Tm	yes	not
SRP9	4.93456e-07	-0.0609772	0.248	0.281	0.00876674	T1vHC	CD8Tm	yes	not
RPL12	5.10793e-07	0.0420439	0.907	0.926	0.00907475	T1vHC	CD8Tm	yes	not
RPL22L1	5.3153e-07	-0.0622122	0.114	0.136	0.00944316	T1vHC	CD8Tm	no	not
ABHD14B	5.65912e-07	-0.0550797	0.1	0.121	0.010054	T1vHC	CD8Tm	no	not
PFDN4	5.85519e-07	-0.0576399	0.124	0.147	0.0104023	T1vHC	CD8Tm	yes	not
SUMO1	6.20026e-07	-0.0542204	0.279	0.315	0.0110154	T1vHC	CD8Tm	yes	not
HIGD2A	6.21514e-07	-0.047321	0.309	0.346	0.0110418	T1vHC	CD8Tm	no	not
U2AF1	6.24561e-07	-0.0552541	0.269	0.302	0.0110959	T1vHC	CD8Tm	yes	not
NIPBL	6.42808e-07	0.104559	0.143	0.122	0.0114201	T1vHC	CD8Tm	yes	not
KLRB1	6.46976e-07	0.126225	0.355	0.328	0.0114942	T1vHC	CD8Tm	yes	not
SDHD	6.52865e-07	-0.052607	0.106	0.128	0.0115988	T1vHC	CD8Tm	no	not
TALDO1	6.82705e-07	-0.0636726	0.144	0.168	0.0121289	T1vHC	CD8Tm	yes	not
ATP5B	6.83864e-07	-0.0492925	0.257	0.29	0.0121495	T1vHC	CD8Tm	no	not
ACADVL	6.89358e-07	-0.0638184	0.206	0.235	0.0122471	T1vHC	CD8Tm	yes	not
SKP1	7.53498e-07	-0.044138	0.473	0.515	0.0133866	T1vHC	CD8Tm	yes	not
SRSF11	7.82972e-07	0.0954101	0.312	0.287	0.0139103	T1vHC	CD8Tm	no	not
MT-ND6	8.27236e-07	0.101407	0.106	0.087	0.0146967	T1vHC	CD8Tm	no	not
C19orf66	8.29264e-07	-0.0598633	0.162	0.187	0.0147327	T1vHC	CD8Tm	no	not
SPTAN1	8.42984e-07	0.112654	0.11	0.091	0.0149765	T1vHC	CD8Tm	no	not
ATP5I	8.67315e-07	-0.0473884	0.462	0.504	0.0154087	T1vHC	CD8Tm	no	not
SNHG7	8.86305e-07	0.132356	0.141	0.121	0.0157461	T1vHC	CD8Tm	no	not
CELF2	9.05845e-07	0.0947715	0.341	0.318	0.0160932	T1vHC	CD8Tm	in	not
VPS26B	9.45022e-07	-0.0473459	0.09	0.11	0.0167893	T1vHC	CD8Tm	yes	not
MAP7D1	9.54723e-07	-0.0640428	0.13	0.153	0.0169616	T1vHC	CD8Tm	no	not
PCM1	9.75336e-07	0.0897241	0.181	0.157	0.0173278	T1vHC	CD8Tm	no	not
PIN1	1.0132e-06	-0.0665488	0.171	0.197	0.0180005	T1vHC	CD8Tm	no	not
QARS	1.01709e-06	-0.0584597	0.095	0.115	0.0180697	T1vHC	CD8Tm	no	not
ANXA11	1.02299e-06	-0.057999	0.213	0.242	0.0181744	T1vHC	CD8Tm	yes	not
BAZ2A	1.0533e-06	-0.0516964	0.107	0.128	0.0187129	T1vHC	CD8Tm	yes	not
COPS6	1.08664e-06	-0.0487919	0.196	0.225	0.0193052	T1vHC	CD8Tm	no	not
ANKRD12	1.09667e-06	0.125098	0.363	0.343	0.0194834	T1vHC	CD8Tm	no	not
CAPN2	1.09779e-06	-0.0483255	0.244	0.276	0.0195033	T1vHC	CD8Tm	yes	not
MYCBP2	1.13123e-06	0.100319	0.173	0.15	0.0200974	T1vHC	CD8Tm	in	not
POLR2G	1.16704e-06	-0.0537868	0.188	0.215	0.0207336	T1vHC	CD8Tm	yes	not
HLA-DPA1	1.25465e-06	-0.0468063	0.369	0.406	0.02229	T1vHC	CD8Tm	yes	not
IFI6	1.2632e-06	-0.0493085	0.127	0.15	0.022442	T1vHC	CD8Tm	yes	not
CD44	1.26683e-06	-0.0606666	0.284	0.316	0.0225065	T1vHC	CD8Tm	yes	not
RPS17	1.28515e-06	-0.0583739	0.123	0.145	0.0228321	T1vHC	CD8Tm	no	not
AATF	1.37223e-06	-0.0548591	0.1	0.12	0.024379	T1vHC	CD8Tm	in	not
UQCRC2	1.38029e-06	-0.0570066	0.152	0.176	0.0245222	T1vHC	CD8Tm	no	not
ARHGAP9	1.3815e-06	-0.0530198	0.138	0.162	0.0245438	T1vHC	CD8Tm	no	not
GADD45GIP1	1.39327e-06	-0.0462882	0.173	0.2	0.0247528	T1vHC	CD8Tm	yes	not
SDF2	1.42784e-06	-0.0592638	0.092	0.111	0.025367	T1vHC	CD8Tm	yes	not
WIPF1	1.5435e-06	-0.0575587	0.292	0.324	0.0274218	T1vHC	CD8Tm	no	not
UQCRC1	1.56266e-06	-0.0624664	0.11	0.131	0.0277623	T1vHC	CD8Tm	no	not
SLA	1.56832e-06	0.100531	0.119	0.1	0.0278627	T1vHC	CD8Tm	in	not
VASP	1.58128e-06	0.195467	0.218	0.198	0.028093	T1vHC	CD8Tm	yes	not
PUF60	1.59008e-06	-0.0512496	0.143	0.166	0.0282493	T1vHC	CD8Tm	no	not
PSMC3	1.65117e-06	-0.0581251	0.129	0.152	0.0293348	T1vHC	CD8Tm	yes	not
PSMC5	1.65305e-06	-0.0536536	0.197	0.225	0.0293681	T1vHC	CD8Tm	no	not
TMEM258	1.70672e-06	-0.0467378	0.363	0.399	0.0303216	T1vHC	CD8Tm	no	not
LCP2	1.82058e-06	0.0986612	0.148	0.127	0.0323445	T1vHC	CD8Tm	yes	not
PSMD9	1.89274e-06	-0.0506792	0.116	0.137	0.0336264	T1vHC	CD8Tm	yes	not
RPL8	1.93118e-06	-0.0353445	0.867	0.891	0.0343093	T1vHC	CD8Tm	yes	not
OST4	1.93201e-06	-0.0511461	0.598	0.638	0.034324	T1vHC	CD8Tm	yes	not
AGTRAP	1.95718e-06	-0.0479393	0.105	0.126	0.0347713	T1vHC	CD8Tm	no	not
NUCB2	1.96509e-06	-0.0595075	0.131	0.154	0.0349118	T1vHC	CD8Tm	yes	not
NDUFV1	1.96943e-06	-0.0491751	0.124	0.147	0.034989	T1vHC	CD8Tm	yes	not
TAF7	1.99235e-06	-0.0629535	0.234	0.263	0.0353961	T1vHC	CD8Tm	yes	not
ATP6V0B	2.12095e-06	-0.0463861	0.187	0.214	0.0376808	T1vHC	CD8Tm	no	not
DNAJB6	2.1766e-06	-0.0403414	0.265	0.298	0.0386694	T1vHC	CD8Tm	yes	not
RNF181	2.18446e-06	-0.0520629	0.144	0.167	0.0388091	T1vHC	CD8Tm	yes	not
ERH	2.19326e-06	-0.0382078	0.319	0.356	0.0389655	T1vHC	CD8Tm	yes	not
UQCRB	2.22133e-06	-0.0380714	0.682	0.717	0.0394642	T1vHC	CD8Tm	no	not
C9orf16	2.38686e-06	-0.0537895	0.31	0.343	0.042405	T1vHC	CD8Tm	yes	not
HNRNPC	2.40593e-06	-0.046168	0.397	0.435	0.0427438	T1vHC	CD8Tm	yes	not
CYTH4	2.41152e-06	-0.0513575	0.192	0.219	0.042843	T1vHC	CD8Tm	no	not
FAM134A	2.45335e-06	-0.0448503	0.082	0.101	0.0435862	T1vHC	CD8Tm	no	not
CAPNS1	2.48429e-06	-0.0422025	0.128	0.151	0.044136	T1vHC	CD8Tm	no	not
ARL6IP5	2.50302e-06	-0.061513	0.453	0.487	0.0444686	T1vHC	CD8Tm	yes	not
COX5B	2.54218e-06	-0.0391977	0.419	0.458	0.0451645	T1vHC	CD8Tm	yes	not
SPG21	2.5448e-06	-0.0409864	0.094	0.114	0.045211	T1vHC	CD8Tm	yes	not
SASH3	2.64753e-06	-0.0589408	0.15	0.174	0.047036	T1vHC	CD8Tm	no	not
NDUFB10	2.67637e-06	-0.0450476	0.26	0.291	0.0475484	T1vHC	CD8Tm	yes	not
RPL32	2.69451e-06	0.029967	0.958	0.97	0.0478707	T1vHC	CD8Tm	yes	not
SEC61B	2.73886e-06	-0.0609081	0.344	0.377	0.0486586	T1vHC	CD8Tm	yes	not
XRN1	2.74121e-06	0.112326	0.117	0.098	0.0487003	T1vHC	CD8Tm	no	not
CAMLG	2.76258e-06	-0.0556043	0.154	0.177	0.0490799	T1vHC	CD8Tm	yes	not
FAU	2.80453e-06	-0.0404237	0.885	0.91	0.0498254	T1vHC	CD8Tm	yes	not
HLA-DRB5	5.81077e-11	-0.572668	0.137	0.403	1.03234e-06	T1vHC	pDC	yes	not
HIST1H1E	6.21812e-10	-0.415031	0.069	0.27	1.10471e-05	T1vHC	pDC	no	not
HLA-DQB1	1.20402e-08	-0.326233	0.663	0.842	0.000213905	T1vHC	pDC	in	yes
IRF4	1.26385e-08	-0.381518	0.31	0.582	0.000224536	T1vHC	pDC	in	not
CCDC12	3.27611e-07	-0.32227	0.412	0.668	0.00582034	T1vHC	pDC	no	not
BTG3	9.24094e-07	-0.299991	0.036	0.163	0.0164175	T1vHC	pDC	yes	not
MT-CO1	1.1024e-06	0.40634	0.984	1	0.0195852	T1vHC	pDC	no	not
HIST1H1D	2.7725e-06	-0.369598	0.075	0.219	0.0492563	T1vHC	pDC	no	not
HLA-DRB5	1.863e-73	-1.62659	0.076	0.504	3.30981e-69	T1vHC	mDC	yes	not
RETN	9.4506e-18	-0.500701	0.083	0.255	1.67899e-13	T1vHC	mDC	yes	not
ZFP36	5.5337e-15	-0.325126	0.621	0.809	9.83116e-11	T1vHC	mDC	yes	not
RPS4Y1	6.48618e-15	0.436277	0.551	0.309	1.15234e-10	T1vHC	mDC	no	not
XIST	1.31206e-14	-0.355321	0.244	0.464	2.331e-10	T1vHC	mDC	no	not
CEBPB	1.28994e-13	-0.347798	0.429	0.623	2.2917e-09	T1vHC	mDC	yes	not
PIM3	1.33548e-12	-0.268532	0.179	0.349	2.37261e-08	T1vHC	mDC	yes	not
TMEM176B	9.00804e-12	-0.327256	0.098	0.234	1.60037e-07	T1vHC	mDC	yes	not
DDIT4	3.97774e-11	-0.318707	0.286	0.464	7.06685e-07	T1vHC	mDC	yes	not
RPS20	6.27679e-11	-0.140308	0.958	0.968	1.11513e-06	T1vHC	mDC	yes	not
TMEM176A	8.34385e-11	-0.238675	0.045	0.147	1.48237e-06	T1vHC	mDC	yes	not
GNAI2	2.60315e-10	-0.211804	0.586	0.757	4.62476e-06	T1vHC	mDC	no	not
DUSP2	2.61143e-10	-0.259333	0.195	0.362	4.63947e-06	T1vHC	mDC	yes	not
UTS2	2.78254e-10	-0.179642	0.045	0.145	4.94345e-06	T1vHC	mDC	yes	not
CEBPD	2.974e-10	-0.27038	0.571	0.728	5.28361e-06	T1vHC	mDC	yes	not
CDKN2D	3.43165e-10	-0.208376	0.322	0.511	6.09667e-06	T1vHC	mDC	yes	not
MT-CO1	2.21619e-09	0.145105	0.988	0.994	3.93729e-05	T1vHC	mDC	no	not
BST1	2.93442e-09	-0.176247	0.108	0.236	5.21329e-05	T1vHC	mDC	in	not
DUSP1	3.10613e-09	-0.236441	0.648	0.791	5.51836e-05	T1vHC	mDC	yes	not
RPS4X	3.74972e-09	-0.124245	0.976	0.983	6.66176e-05	T1vHC	mDC	no	not
CST3	8.90543e-09	0.16372	0.987	0.991	0.000158214	T1vHC	mDC	yes	not
MCL1	1.02634e-08	-0.165974	0.533	0.706	0.000182339	T1vHC	mDC	yes	not
NINJ1	1.20943e-08	-0.169273	0.135	0.26	0.000214868	T1vHC	mDC	yes	not
SCO2	1.3944e-08	-0.190776	0.265	0.428	0.000247728	T1vHC	mDC	no	not
MT-CO2	1.55274e-08	0.17991	0.986	0.998	0.00027586	T1vHC	mDC	no	not
MIDN	2.6763e-08	-0.174237	0.303	0.472	0.000475472	T1vHC	mDC	yes	not
ID1	2.85927e-08	-0.173349	0.045	0.13	0.000507977	T1vHC	mDC	yes	not
S100A10	4.12814e-08	-0.211213	0.905	0.943	0.000733406	T1vHC	mDC	no	not
S100A9	4.5303e-08	-0.4046	0.785	0.874	0.000804853	T1vHC	mDC	yes	not
NFKBIA	5.33497e-08	-0.277436	0.688	0.811	0.00094781	T1vHC	mDC	yes	not
ELF2	7.24946e-08	-0.159647	0.17	0.306	0.00128794	T1vHC	mDC	yes	not
HLA-DRB1	8.28529e-08	0.160867	0.982	0.979	0.00147197	T1vHC	mDC	in	not
TYMP	9.13025e-08	-0.196428	0.824	0.906	0.00162208	T1vHC	mDC	no	not
STXBP2	1.38528e-07	-0.205399	0.467	0.626	0.00246109	T1vHC	mDC	yes	not
S100A12	1.52398e-07	-0.271777	0.297	0.438	0.00270751	T1vHC	mDC	yes	not
GPX1	1.73086e-07	-0.157062	0.88	0.934	0.00307505	T1vHC	mDC	no	not
PPIB	1.97588e-07	-0.141372	0.656	0.798	0.00351035	T1vHC	mDC	yes	not
LAPTM5	2.26097e-07	-0.158557	0.831	0.902	0.00401684	T1vHC	mDC	in	not
NACA	3.0171e-07	-0.129083	0.919	0.968	0.00536019	T1vHC	mDC	yes	not
UPP1	3.17625e-07	-0.126249	0.117	0.226	0.00564293	T1vHC	mDC	no	not
RPS17	3.35305e-07	-0.171454	0.33	0.474	0.00595702	T1vHC	mDC	no	not
ARF1	3.36797e-07	-0.164642	0.613	0.76	0.00598353	T1vHC	mDC	no	not
YWHAB	3.70984e-07	-0.165639	0.782	0.904	0.0065909	T1vHC	mDC	no	not
CSTA	4.00357e-07	-0.181733	0.733	0.857	0.00711275	T1vHC	mDC	yes	not
RPL7A	4.57979e-07	-0.116978	0.944	0.966	0.00813646	T1vHC	mDC	yes	not
SPATS2	5.22664e-07	-0.118743	0.041	0.113	0.00928564	T1vHC	mDC	no	not
PPIF	5.99778e-07	-0.145474	0.144	0.255	0.0106557	T1vHC	mDC	yes	not
FURIN	6.63151e-07	-0.131798	0.051	0.13	0.0117815	T1vHC	mDC	yes	not
RPS26	6.65588e-07	0.17953	0.903	0.904	0.0118248	T1vHC	mDC	no	not
RP11-347P5.1	7.45702e-07	0.373861	0.603	0.509	0.0132481	T1vHC	mDC	no	not
SOCS3	8.12857e-07	-0.140938	0.08	0.17	0.0144412	T1vHC	mDC	yes	not
FAM26F	8.64764e-07	0.276245	0.605	0.519	0.0153634	T1vHC	mDC	no	not
GAPDH	8.69167e-07	-0.134905	0.924	0.962	0.0154416	T1vHC	mDC	yes	not
MAP3K8	8.88534e-07	-0.162489	0.247	0.381	0.0157857	T1vHC	mDC	no	not
2002-03-01	9.89044e-07	-0.0792718	0.101	0.204	0.0175714	T1vHC	mDC	yes	not
SULT1A1	1.02081e-06	-0.221332	0.261	0.394	0.0181357	T1vHC	mDC	yes	not
RPS21	1.192e-06	-0.0867402	0.951	0.981	0.0211771	T1vHC	mDC	yes	not
BLVRB	1.4677e-06	-0.176679	0.49	0.638	0.0260751	T1vHC	mDC	yes	not
HLA-DRA	1.74755e-06	0.149654	0.996	0.998	0.0310471	T1vHC	mDC	yes	not
DENND3	1.76175e-06	-0.117781	0.113	0.213	0.0312993	T1vHC	mDC	yes	not
C9orf89	1.81078e-06	-0.179025	0.259	0.389	0.0321703	T1vHC	mDC	no	not
EEF1G	1.82681e-06	-0.174138	0.54	0.672	0.0324552	T1vHC	mDC	yes	not
FOSL2	2.09963e-06	-0.102956	0.116	0.215	0.0373021	T1vHC	mDC	yes	not
ZFAS1	2.11187e-06	-0.146709	0.694	0.823	0.0375195	T1vHC	mDC	no	not
SH3BGRL3	2.28937e-06	-0.123361	0.938	0.951	0.040673	T1vHC	mDC	no	not
ITGB2	2.49845e-06	-0.151817	0.862	0.926	0.0443874	T1vHC	mDC	no	not
HLA-DPB1	2.56885e-06	0.175368	0.983	0.998	0.0456382	T1vHC	mDC	yes	not
NXT1	2.60243e-06	-0.152254	0.162	0.272	0.0462348	T1vHC	mDC	yes	not
CTDNEP1	2.60485e-06	-0.0758357	0.262	0.402	0.0462778	T1vHC	mDC	yes	not
DUSP1	4.00291e-126	-1.03529	0.215	0.398	7.11158e-122	T1vHC	NK	yes	not
NFKBIA	1.86637e-120	-1.44406	0.272	0.439	3.31579e-116	T1vHC	NK	yes	not
TSC22D3	1.3099e-118	-0.534734	0.443	0.637	2.32717e-114	T1vHC	NK	no	not
JUN	5.74284e-107	-1.26559	0.141	0.297	1.02027e-102	T1vHC	NK	yes	not
PPP1R15A	7.12443e-107	-0.883393	0.11	0.259	1.26573e-102	T1vHC	NK	yes	not
ZFP36	1.31188e-98	-0.712602	0.319	0.486	2.33068e-94	T1vHC	NK	yes	not
CD69	1.25598e-95	-0.856025	0.279	0.435	2.23137e-91	T1vHC	NK	yes	not
MT-CO1	7.30342e-86	0.172379	0.998	0.999	1.29752e-81	T1vHC	NK	no	not
FOS	2.54e-84	-0.727221	0.093	0.221	4.51257e-80	T1vHC	NK	no	not
EIF1	7.21887e-80	-0.242459	0.951	0.976	1.2825e-75	T1vHC	NK	no	not
BTG2	3.39829e-71	-0.493366	0.109	0.23	6.03741e-67	T1vHC	NK	yes	not
MT-CO2	4.59945e-69	0.185431	0.997	0.999	8.17138e-65	T1vHC	NK	no	not
RPS4Y1	3.05994e-61	0.355985	0.407	0.275	5.4363e-57	T1vHC	NK	no	not
CD52	1.26827e-59	0.36038	0.66	0.574	2.2532e-55	T1vHC	NK	no	not
JUNB	2.10003e-58	-0.382397	0.519	0.656	3.73092e-54	T1vHC	NK	no	not
HLA-A	1.05959e-57	-0.121602	0.991	0.995	1.88247e-53	T1vHC	NK	no	not
HLA-C	3.74134e-57	-0.129854	0.967	0.987	6.64686e-53	T1vHC	NK	yes	yes
KLF6	1.77947e-54	-0.439434	0.27	0.397	3.16141e-50	T1vHC	NK	yes	not
NR4A2	1.81183e-54	-0.358147	0.046	0.127	3.2189e-50	T1vHC	NK	no	yes
EEF1A1	1.86467e-54	-0.148573	0.994	0.999	3.31276e-50	T1vHC	NK	yes	not
NFKBIZ	2.79517e-48	-0.329968	0.039	0.111	4.96591e-44	T1vHC	NK	in	not
RPS18	6.12561e-48	0.120782	0.996	0.996	1.08828e-43	T1vHC	NK	yes	not
TNFAIP3	4.26211e-47	-0.385904	0.115	0.212	7.57207e-43	T1vHC	NK	no	not
ZC3H12A	1.33828e-46	-0.298885	0.039	0.109	2.37759e-42	T1vHC	NK	in	not
MYADM	7.54016e-46	-0.334412	0.037	0.105	1.33959e-41	T1vHC	NK	yes	not
PMAIP1	2.16034e-45	-0.378705	0.062	0.141	3.83807e-41	T1vHC	NK	yes	not
JUND	1.54921e-42	-0.333125	0.1	0.189	2.75233e-38	T1vHC	NK	yes	not
IER2	2.14008e-40	-0.478058	0.601	0.686	3.80207e-36	T1vHC	NK	yes	not
HLA-B	6.84592e-40	-0.126169	0.996	0.999	1.21625e-35	T1vHC	NK	yes	yes
MT-ND4	1.44808e-38	0.144827	0.986	0.992	2.57266e-34	T1vHC	NK	no	not
UTS2	3.36912e-38	-0.243602	0.069	0.144	5.98557e-34	T1vHC	NK	yes	not
MAFF	3.05627e-37	-0.321426	0.066	0.136	5.42977e-33	T1vHC	NK	yes	not
BHLHE40	1.28261e-36	-0.314727	0.112	0.194	2.27869e-32	T1vHC	NK	yes	not
BTG1	4.96683e-35	-0.156655	0.803	0.872	8.82407e-31	T1vHC	NK	yes	not
XIST	8.4826e-35	-0.261601	0.176	0.272	1.50702e-30	T1vHC	NK	no	not
RPS4X	1.83936e-34	-0.117584	0.972	0.99	3.26781e-30	T1vHC	NK	no	not
PNRC1	3.67462e-33	-0.208478	0.533	0.637	6.52833e-29	T1vHC	NK	yes	not
TPT1	6.23694e-33	-0.132051	0.936	0.971	1.10806e-28	T1vHC	NK	no	not
PLEK	4.86388e-32	0.273484	0.558	0.487	8.64117e-28	T1vHC	NK	yes	not
MCL1	2.19485e-31	-0.248502	0.19	0.283	3.89937e-27	T1vHC	NK	yes	not
HLA-E	1.55721e-30	-0.108882	0.945	0.968	2.76653e-26	T1vHC	NK	no	not
GIMAP7	1.60951e-30	0.219884	0.554	0.479	2.85946e-26	T1vHC	NK	yes	not
SNORD3A	3.53679e-30	0.27566	0.164	0.097	6.28346e-26	T1vHC	NK	no	not
PTPRC	1.08597e-28	0.172491	0.821	0.761	1.92933e-24	T1vHC	NK	no	not
MT-ATP6	1.94148e-28	0.158706	0.965	0.971	3.44923e-24	T1vHC	NK	no	not
HLA-DQB1	7.96899e-28	-0.176851	0.05	0.106	1.41577e-23	T1vHC	NK	in	yes
YPEL5	9.10337e-28	-0.275118	0.159	0.239	1.61731e-23	T1vHC	NK	in	not
CCL3	8.26106e-27	-0.538109	0.127	0.199	1.46766e-22	T1vHC	NK	yes	not
DDIT4	9.19529e-27	-0.200316	0.331	0.436	1.63364e-22	T1vHC	NK	yes	not
RBM39	2.64131e-26	-0.168092	0.603	0.69	4.69256e-22	T1vHC	NK	no	not
RPL9	4.4373e-26	-0.10058	0.947	0.973	7.88331e-22	T1vHC	NK	yes	not
LAIR2	4.79506e-26	-0.207136	0.278	0.376	8.51891e-22	T1vHC	NK	yes	not
CEBPB	3.58261e-25	-0.210684	0.198	0.283	6.36487e-21	T1vHC	NK	yes	not
RPL30	4.24272e-25	-0.0968435	0.96	0.982	7.53762e-21	T1vHC	NK	no	not
FCGR3A	8.50956e-25	-0.185524	0.672	0.742	1.51181e-20	T1vHC	NK	yes	yes
MYOM2	8.88169e-25	-0.315898	0.327	0.405	1.57792e-20	T1vHC	NK	in	not
RPL34	3.2382e-24	0.0924162	0.997	0.998	5.75298e-20	T1vHC	NK	no	not
RP1-3J17.3	4.78128e-24	0.224893	0.113	0.063	8.49442e-20	T1vHC	NK	no	not
DUSP2	9.67124e-24	-0.407443	0.355	0.432	1.71819e-19	T1vHC	NK	yes	not
EEF2	1.89537e-23	-0.152236	0.664	0.748	3.36732e-19	T1vHC	NK	no	not
METRNL	1.0003e-22	-0.181381	0.069	0.124	1.77713e-18	T1vHC	NK	yes	yes
CD99	3.16979e-22	-0.147739	0.555	0.654	5.63146e-18	T1vHC	NK	no	not
FGFBP2	4.93156e-22	-0.145641	0.731	0.792	8.76141e-18	T1vHC	NK	yes	not
SBDS	6.03558e-22	-0.181771	0.125	0.192	1.07228e-17	T1vHC	NK	yes	not
GLTSCR2	1.23325e-21	-0.151006	0.568	0.664	2.19099e-17	T1vHC	NK	no	not
NACA	3.08946e-21	-0.108484	0.821	0.884	5.48873e-17	T1vHC	NK	yes	not
KLF2	4.81162e-21	0.26049	0.332	0.271	8.54832e-17	T1vHC	NK	yes	yes
CORO1A	6.60574e-21	0.124981	0.834	0.813	1.17358e-16	T1vHC	NK	no	not
CNOT1	3.09404e-20	-0.169999	0.111	0.172	5.49687e-16	T1vHC	NK	no	not
FAM65B	6.41396e-20	0.212149	0.433	0.372	1.1395e-15	T1vHC	NK	no	not
LITAF	7.42285e-20	-0.139926	0.587	0.67	1.31874e-15	T1vHC	NK	yes	not
TMSB4X	3.68093e-19	0.0502531	1	1	6.53953e-15	T1vHC	NK	no	not
RPS20	3.84216e-19	-0.0903048	0.927	0.964	6.82599e-15	T1vHC	NK	yes	not
UBC	3.84643e-19	-0.1008	0.828	0.889	6.83357e-15	T1vHC	NK	yes	not
FKBP11	2.25283e-18	-0.164187	0.271	0.353	4.00238e-14	T1vHC	NK	yes	not
REL	2.64755e-18	-0.166932	0.211	0.286	4.70364e-14	T1vHC	NK	yes	not
S100A9	5.46029e-18	-0.114203	0.376	0.471	9.70076e-14	T1vHC	NK	yes	not
KMT2E	6.18478e-18	-0.148177	0.361	0.448	1.09879e-13	T1vHC	NK	in	not
[truncated: 1,307 more rows]
